# Supplementary material for: CT radiomics to predict Deauville score 4 positive and negative Hodgkin lymphoma manifestations
Source: Sci Rep. 2022 Nov 21;12:20008. doi: 10.1038/s41598-022-24227-0 (PMC9678888; doi:10.1038/s41598-022-24227-0)
Supplement: Supplementary file 1 — Supplementary Information. [file 41598_2022_24227_MOESM1_ESM.zip]

Archive with 12 entries (12 files):
- S1a_treatment_patients_Scanner_A.xlsx
- S1b_treatment_patients_scanner_B.xlsx
- S2a_pyradiomics_settings.yaml
- S2b_IBSI_reporting_guidelines.pdf
- S3a_MWU_Scanner_A.xlsx
- S3b_MWU_Scanner_B.xlsx
- S4a_ROC_Scanner_A.xlsx
- S4b_ROC_Scanner_B.xlsx
- S5_Features_with_low_ICC.xlsx
- S6a_Feature_reduction_Scanner_A.xlsx
- S6b_Feature_reduction_Scanner_B.xlsx
- supplementary_information_legend.docx
