# Supplementary material for: CT radiomics to predict Deauville score 4 positive and negative Hodgkin lymphoma manifestations
Source: Sci Rep. 2022 Nov 21;12:20008. doi: 10.1038/s41598-022-24227-0 (PMC9678888; doi:10.1038/s41598-022-24227-0)
Supplement: Supplementary file 1 — Supplementary Information. [file 41598_2022_24227_MOESM1_ESM.zip › S1a_treatment_patients_Scanner_A.xlsx]

## Sheet: TREATMENT SCANNER A
patient	prior Treatment (only if INTERIM scan; # = treatment cycles, listed in consecutive order)	INITIAL or INTERIM staging
1		INITIAL
2		INITIAL
3	2 # ABVD	INTERIM
4		INITIAL
5		INITIAL
6		INITIAL
7	2 # OEPA	INTERIM
8	3# ABVD	INTERIM
9		INITIAL
10	2 # BEACOPP	INTERIM
11	2 # BEACOPP	INTERIM
12		INITIAL
13	Treatment according to EuroNet-PHL study	INTERIM
14	2 # ABVD	INTERIM
15		INITIAL
16	2 # OEPA	INTERIM
17	6 # R-CHOP, Rituximab, 1 # DHAP, 2 # R-IGEV	INTERIM
18	3 # Brentuximab	INTERIM
19	(2 # BEACOPP, 2 # ABVD, high voltage irradiation)	INITIAL (relapse different site)
20	2 # DHAP	INTERIM
21	no therapy	INTERIM
22	1 # DHAP, 2 # Bretuximab	INTERIM
23	5 # BEACOPP	INTERIM
24	2 # BEACOPP	INTERIM
25	Treatment according to EuroNet-PHL study	INTERIM
26	late response assessment	INTERIM
27	2 # R-IGEV	INTERIM
28	4 # R-IGEV	INTERIM
29	Stem cell transplantation	INTERIM
30		INITIAL
31	2 # BEACOPP	INTERIM
32		INITIAL
33	Treatment according to EuroNet-PHL study	INTERIM
34		INITIAL
35	Treatment according to EuroNet-PHL study	INTERIM
36		INITIAL
37		INITIAL
38	Nivolumab/Brentuximab	INTERIM
39	Nivolumab/Brentuximab	INTERIM
40	Nivolumab/Brentuximab	INTERIM
41	Nivolumab/Brentuximab	INTERIM
42	Treatment according to HD21 study	INTERIM
43	Treatment according to HD21 study	INTERIM
44	2 # BEACOPP	INTERIM
45		INITIAL
46	2 # DECOPDAC-21	INTERIM
47	4 # DECOPDAC-21	INTERIM
48	4 # Rituximab	INTERIM
49	4 # Rituximab, 6 # R-CHOP	INTERIM
50	6 # BEACOPP	INTERIM
51	(watch and wait)	INITIAL (relapse different site)
