# Supplementary material for: CT radiomics to predict Deauville score 4 positive and negative Hodgkin lymphoma manifestations
Source: Sci Rep. 2022 Nov 21;12:20008. doi: 10.1038/s41598-022-24227-0 (PMC9678888; doi:10.1038/s41598-022-24227-0)
Supplement: Supplementary file 1 — Supplementary Information. [file 41598_2022_24227_MOESM1_ESM.zip › S1b_treatment_patients_scanner_B.xlsx]

## Sheet: TREATMENT SCANNER B
patient	prior Treatment (only if INTERIM scan; # = treatment cycles, listed in consecutive order)	INITIAL or INTERIM staging
1	6 # BrECADD	INTERIM
2	Treatment according to HD21 study	INTERIM
3		INITIAL (relapse different site)
4	3 # Brentuximab-AVD	INTERIM
5		INITIAL (relapse different site)
6	Treatment according to HD21 study	INTERIM
7		INITIAL
8	4 # BEACOPP	INTERIM
9		INITIAL (relapse different site)
10		INITIAL
11	4 # Rituximab and 3 # R-CHOP	INTERIM
12	2 # BEACOPP	INTERIM
13	2 # BEACOPP	INTERIM
14	4 # BEACOPP	INTERIM
15	2 # BEACOPP	INTERIM
16	6 # BEACOPP	INTERIM
17		INITIAL
18		INITIAL
19	2 # Nivolumab-AVD	INTERIM
20	Treatment according to HD15 study	INTERIM
21	2 # BEACOPP	INTERIM
22		INITIAL
23		INITIAL
24		INITIAL
