# Supplementary material for: CT radiomics to predict Deauville score 4 positive and negative Hodgkin lymphoma manifestations
Source: Sci Rep. 2022 Nov 21;12:20008. doi: 10.1038/s41598-022-24227-0 (PMC9678888; doi:10.1038/s41598-022-24227-0)
Supplement: Supplementary file 1 — Supplementary Information. [file 41598_2022_24227_MOESM1_ESM.zip › S2a_pyradiomics_settings.yaml]

Supplemental file 1a: Setting for the feature extraction in PyRAdiomics

imageType:
  Original: {}

featureClass:
  shape: 
  firstorder:
  glcm:  
  glrlm:
  glszm:
  gldm:
  ngtdm:

setting:
  binWidth: 25
  voxelArrayShift: 1000 
  label: 1


The image type, feature classes and the dedicated settings of the feature extraction with PyRadiomics are listed. 
