# Supplementary material for: CT radiomics to predict Deauville score 4 positive and negative Hodgkin lymphoma manifestations
Source: Sci Rep. 2022 Nov 21;12:20008. doi: 10.1038/s41598-022-24227-0 (PMC9678888; doi:10.1038/s41598-022-24227-0)
Supplement: Supplementary file 1 — Supplementary Information. [file 41598_2022_24227_MOESM1_ESM.zip › S3a_MWU_Scanner_A.xlsx]

## Sheet: MWU SCANNER A
Results of the Mann-Whitney-U-test for scanner A
feature	mean ds4-	mean ds4+	sd ds4-	sd ds4+	median ds4-	median ds4+	diff median	p
original_shape_Elongation	0.71257	0.695039	0.160282	0.16036	0.751445	0.688398	0.0630473	0.814576
original_shape_Flatness	0.488586	0.4751	0.165642	0.165533	0.500658	0.460399	0.040259	0.756855
original_shape_LeastAxisLength	10.1131	14.7986	5.43946	5.33427	8.18143	14.9961	-6.81472	0.00179281
original_shape_MajorAxisLength	21.714	31.9536	9.81436	8.27595	21.0931	32.9821	-11.889	0.00031181
original_shape_Maximum2DDiameterColumn	22.0918	32.5105	11.2285	9.99104	20.7609	30.9665	-10.2056	0.00133349
original_shape_Maximum2DDiameterRow	22.2155	32.2154	10.2662	10.4856	20.5272	32.9668	-12.4397	0.002533
original_shape_Maximum2DDiameterSlice	21.1993	31.7072	9.27784	8.22772	19.6578	31.8096	-12.1518	0.000333836
original_shape_Maximum3DDiameter	25.8122	37.7988	11.7986	8.89748	23.7847	37.6633	-13.8786	0.000591672
original_shape_MeshVolume	3212.32	7677.67	4480.71	6554.13	1077.16	5461.12	-4383.96	0.00031181
original_shape_MinorAxisLength	14.8167	21.9027	6.63781	6.86796	13.7675	20.8871	-7.11951	0.000505807
original_shape_Sphericity	0.690637	0.644542	0.0950282	0.0732742	0.683941	0.644796	0.0391448	0.0798824
original_shape_SurfaceArea	1361.13	2772.11	1378.17	1681.03	878.67	2408.11	-1529.44	0.000172727
original_shape_SurfaceVolumeRatio	0.688267	0.453417	0.273729	0.186565	0.685321	0.389373	0.295947	0.00125498
original_shape_VoxelVolume	3244.2	7727.23	4500.44	6569.54	1102.83	5525.33	-4422.5	0.000287084
original_firstorder_10Percentile	-1.75357	7.65217	19.7836	15.3167	-0.3	7	-7.3	0.0781727
original_firstorder_90Percentile	64.4786	72.4696	12.7865	14.792	61	68	-7	0.0224301
original_firstorder_Energy	2.26956e+09	6.03555e+09	3.24305e+09	5.23625e+09	858688298	4510758289	-3652069991	0.000132891
original_firstorder_Entropy	2.08055	2.05838	0.47287	0.462043	2.03419	2.001	0.0331964	0.814576
original_firstorder_InterquartileRange	35.0982	34.0435	13.3103	14.7231	32	30	2	0.683859
original_firstorder_Kurtosis	3.15438	3.26318	0.571026	0.451104	3.06692	3.17194	-0.105018	0.217071
original_firstorder_Maximum	115.357	126.826	35.8073	35.396	100.5	115	-14.5	0.0848459
original_firstorder_MeanAbsoluteDeviation	20.8959	20.3181	7.92151	8.49301	18.9073	18.2657	0.641552	0.728465
original_firstorder_Mean	31.3642	40.0144	11.0014	6.66692	31.7892	39.2397	-7.45059	0.00155678
original_firstorder_Median	31.4107	40.1522	11.3358	6.69028	30.5	39	-8.5	0.00266833
original_firstorder_Minimum	-55.7143	-62.913	35.2114	38.5191	-47.5	-54	6.5	0.432005
original_firstorder_Range	171.071	189.739	65.8944	65.5281	146.5	176	-29.5	0.181934
original_firstorder_RobustMeanAbsoluteDeviation	14.6877	14.2848	5.51968	6.05726	13.4821	12.8097	0.672462	0.728465
original_firstorder_RootMeanSquared	1031.75	1040.38	10.8759	6.64574	1032.22	1039.43	-7.21442	0.00125498
original_firstorder_Skewness	-0.0716813	-0.102394	0.274172	0.164439	0.0137483	-0.0557396	0.0694879	0.196546
original_firstorder_TotalEnergy	3.48087e+09	8.37233e+09	4.87515e+09	7.13048e+09	1.20045e+09	6.10054e+09	-4.90009e+09	0.000287084
original_firstorder_Uniformity	0.290746	0.294712	0.0910692	0.0831417	0.283581	0.292534	-0.00895288	0.80004
original_firstorder_Variance	785.235	759.703	628.93	757.882	569.439	530.702	38.7373	0.785571
original_glcm_Autocorrelation	21.8644	28.3604	12.4796	17.1031	19.2871	25.12	-5.83288	0.105966
original_glcm_ClusterProminence	46.2774	55.3043	73.2231	136.539	18.1221	17.155	0.967077	1
original_glcm_ClusterShade	0.0558948	-0.292473	1.25656	0.820802	-0.0201597	-0.117076	0.0969166	0.435438
original_glcm_ClusterTendency	3.15403	3.14019	2.30984	2.97097	2.52828	2.34197	0.186317	0.829176
original_glcm_Contrast	1.99207	1.93995	1.7293	1.88505	1.27582	1.29519	-0.0193685	0.80004
original_glcm_Correlation	0.255024	0.249092	0.113647	0.0834304	0.214845	0.226374	-0.0115294	0.756855
original_glcm_DifferenceAverage	0.973028	0.960798	0.438101	0.433433	0.835172	0.840517	-0.00534454	0.843833
original_glcm_DifferenceEntropy	1.65597	1.65896	0.413168	0.385208	1.54601	1.56772	-0.0217104	0.700437
original_glcm_DifferenceVariance	0.833543	0.813454	0.648831	0.675108	0.56159	0.579931	-0.0183405	0.728465
original_glcm_Id	0.633997	0.635372	0.0942116	0.0865742	0.648433	0.647823	0.000610386	0.829176
original_glcm_Idm	0.604757	0.606789	0.116143	0.107027	0.626042	0.624783	0.00125949	0.858544
original_glcm_Idmn	0.972568	0.978672	0.0102018	0.00620322	0.97523	0.980079	-0.00484933	0.0451439
original_glcm_Idn	0.898194	0.908601	0.0208295	0.0158783	0.900042	0.90958	-0.00953837	0.0591942
original_glcm_Imc1	-0.0664523	-0.0494705	0.0378878	0.0277106	-0.0601551	-0.0431211	-0.017034	0.0674519
original_glcm_Imc2	0.420469	0.348408	0.128517	0.0935982	0.388613	0.342152	0.0464611	0.051779
original_glcm_InverseVariance	0.473587	0.477652	0.0401947	0.0396694	0.481442	0.487914	-0.00647253	0.371757
original_glcm_JointAverage	4.48961	5.1038	1.21198	1.45008	4.37286	4.98727	-0.614407	0.105966
original_glcm_JointEnergy	0.106307	0.102335	0.0642378	0.0517548	0.0958502	0.10302	-0.00716936	0.932724
original_glcm_JointEntropy	3.95452	3.97884	0.964159	0.919969	3.8185	3.79206	0.0264479	0.94765
original_glcm_MCC	0.324699	0.285163	0.104141	0.0873807	0.297725	0.269957	0.0277679	0.101879
original_glcm_MaximumProbability	0.191549	0.190309	0.112796	0.0926381	0.171514	0.187213	-0.0156987	0.785571
original_glcm_SumAverage	8.97922	10.2076	2.42396	2.90017	8.74573	9.97454	-1.22881	0.105966
original_glcm_SumEntropy	2.68001	2.68464	0.474089	0.453043	2.68392	2.64944	0.0344839	0.888106
original_glcm_SumSquares	1.28652	1.27004	1.00446	1.20969	0.926908	0.926436	0.000471665	0.917822
original_glrlm_GrayLevelNonUniformity	399.404	1049.62	607.189	963.436	166.182	752.16	-585.979	0.000223278
original_glrlm_GrayLevelNonUniformityNormalized	0.263923	0.265094	0.0711187	0.0662895	0.26502	0.26758	-0.00256031	0.94765
original_glrlm_GrayLevelVariance	1.47109	1.46495	1.03411	1.24611	1.1165	1.08713	0.0293732	0.902947
original_glrlm_HighGrayLevelRunEmphasis	22.6127	29.1466	13.2333	17.7449	19.1522	25.5523	-6.40011	0.11018
original_glrlm_LongRunEmphasis	2.60788	2.98061	0.984715	1.11505	2.31747	2.85013	-0.532656	0.224237
original_glrlm_LongRunHighGrayLevelEmphasis	51.8202	77.1922	20.5004	43.7286	47.5432	65.237	-17.6938	0.0035271
original_glrlm_LongRunLowGrayLevelEmphasis	0.208044	0.183614	0.147916	0.158876	0.168385	0.128114	0.0402708	0.27072
original_glrlm_LowGrayLevelRunEmphasis	0.0843764	0.0614318	0.0412486	0.0357238	0.0726199	0.0524403	0.0201796	0.0293205
original_glrlm_RunEntropy	3.22674	3.3534	0.225631	0.167762	3.2474	3.33324	-0.0858442	0.0265275
original_glrlm_RunLengthNonUniformity	788.44	1943.74	896.837	1275.06	390.339	1659.07	-1268.73	7.73389e-05
original_glrlm_RunLengthNonUniformityNormalized	0.597851	0.564933	0.110433	0.113664	0.601585	0.540532	0.061053	0.28756
original_glrlm_RunPercentage	0.736394	0.704984	0.0923502	0.0970029	0.745296	0.693358	0.0519371	0.254556
original_glrlm_RunVariance	0.62395	0.803045	0.444347	0.498451	0.490507	0.733419	-0.242912	0.15416
original_glrlm_ShortRunEmphasis	0.792553	0.770795	0.0723684	0.0761168	0.800967	0.760549	0.0404183	0.332638
original_glrlm_ShortRunHighGrayLevelEmphasis	18.5192	23.2001	12.3482	16.0096	14.2618	20.557	-6.29526	0.15416
original_glrlm_ShortRunLowGrayLevelEmphasis	0.0688427	0.0478717	0.0333032	0.0256172	0.060495	0.0420227	0.0184723	0.0133154
original_glszm_GrayLevelNonUniformity	22.5813	50.4136	28.3265	32.5111	11.0508	51.5746	-40.5238	9.28704e-05
original_glszm_GrayLevelNonUniformityNormalized	0.222331	0.220445	0.0707906	0.0637395	0.231073	0.226989	0.00408449	0.902947
original_glszm_GrayLevelVariance	3.77552	4.14797	2.24424	2.33056	2.79224	3.45046	-0.658216	0.314096
original_glszm_HighGrayLevelZoneEmphasis	23.5033	29.6947	14.8001	18.7618	20.4852	26.4894	-6.00419	0.148709
original_glszm_LargeAreaEmphasis	20604.2	57291.4	45415.4	84581	3771.95	34114.5	-30342.6	0.004563
original_glszm_LargeAreaHighGrayLevelEmphasis	300977	1.26222e+06	626495	2.09979e+06	78240.4	614721	-536481	0.000934867
original_glszm_LargeAreaLowGrayLevelEmphasis	1791.51	4046.09	4416.69	8475.24	202.614	1242.67	-1040.06	0.0356545
original_glszm_LowGrayLevelZoneEmphasis	0.159814	0.117759	0.0915683	0.0829382	0.145244	0.0908178	0.0544264	0.0374057
original_glszm_SizeZoneNonUniformity	32.8905	73.8256	37.9606	50.7316	15.5561	64.9459	-49.3899	0.000242935
original_glszm_SizeZoneNonUniformityNormalized	0.2869	0.301133	0.0620348	0.0413912	0.289708	0.292551	-0.00284315	0.35186
original_glszm_SmallAreaEmphasis	0.533469	0.56156	0.0786416	0.0447198	0.535274	0.556464	-0.0211906	0.246726
original_glszm_SmallAreaHighGrayLevelEmphasis	12.8301	17.0452	9.1051	11.715	10.1056	14.543	-4.43734	0.143405
original_glszm_SmallAreaLowGrayLevelEmphasis	0.0993423	0.0736731	0.0571846	0.052758	0.0835689	0.0562767	0.0272922	0.0494837
original_glszm_ZoneEntropy	4.26446	4.6539	0.623489	0.448254	4.25268	4.71388	-0.461201	0.0205136
original_glszm_ZonePercentage	0.0846543	0.0626219	0.0646955	0.0487273	0.0644156	0.0419997	0.0224159	0.0903533
original_glszm_ZoneVariance	20152.2	56594.4	44956.6	84098.8	3541.21	33554.8	-30013.6	0.00401544
original_gldm_DependenceEntropy	5.53007	5.69504	0.317839	0.168778	5.59683	5.69943	-0.102603	0.0798824
original_gldm_DependenceNonUniformity	144.113	364.478	170.461	260.505	64.852	316.6	-251.748	9.28704e-05
original_gldm_DependenceNonUniformityNormalized	0.0816873	0.0741055	0.0258967	0.0244903	0.0755574	0.0661172	0.00944019	0.239063
original_gldm_DependenceVariance	15.9581	17.3028	8.69135	7.26762	13.2775	17.1706	-3.89316	0.457963
original_gldm_GrayLevelNonUniformity	697.705	1847.83	1206.14	1991.14	247.752	1260.52	-1012.76	0.000367201
original_gldm_GrayLevelVariance	1.33106	1.30168	1.0068	1.21812	0.997825	0.93893	0.0588948	0.785571
original_gldm_HighGrayLevelEmphasis	22.5983	29.1135	13.1563	17.7678	19.2026	25.5385	-6.33591	0.114522
original_gldm_LargeDependenceEmphasis	83.1989	98.5632	46.9024	49.7191	72.3544	97.6796	-25.3252	0.279055
original_gldm_LargeDependenceHighGrayLevelEmphasis	1522.63	2420.01	721.969	1681.29	1432.15	2034.62	-602.47	0.0051758
original_gldm_LargeDependenceLowGrayLevelEmphasis	6.21075	5.88769	5.45941	5.65761	5.02027	3.5454	1.47487	0.566839
original_gldm_LowGrayLevelEmphasis	0.0799906	0.0587527	0.0376605	0.0334495	0.0684309	0.0502116	0.0182193	0.0308075
original_gldm_SmallDependenceEmphasis	0.0837277	0.0685756	0.0539084	0.0456682	0.0675771	0.0514103	0.0161668	0.190026
original_gldm_SmallDependenceHighGrayLevelEmphasis	2.35262	2.5915	2.76961	3.73261	1.09533	1.32584	-0.230513	0.700437
original_gldm_SmallDependenceLowGrayLevelEmphasis	0.011095	0.00556524	0.00876676	0.0031223	0.00857891	0.00515347	0.00342544	0.00206056
original_ngtdm_Busyness	9.65498	21.2371	15.8667	28.6624	4.11615	13.2609	-9.14477	0.00270617
original_ngtdm_Coarseness	0.0164946	0.0028446	0.0244009	0.00350951	0.00847892	0.00164576	0.00683316	0.00015837
original_ngtdm_Complexity	23.8791	29.8689	27.784	39.9109	10.95	17.8425	-6.8925	0.254556
original_ngtdm_Contrast	0.0369057	0.0266763	0.0229973	0.0159586	0.0307797	0.0213047	0.00947505	0.0618501
original_ngtdm_Strength	0.235879	0.0804989	0.259618	0.0927082	0.125309	0.0434626	0.0818468	0.00376423
The results of the Mann-Whitney-U-test for all extracted features from non-contrast-enhanced CT scans of patients examined on scanner A are listed. Results are divided into Deauville Score 4-positive (DS4+) and Deauville Score 4-negative (DS4-) according to the complementary PET findings of the patients. DS4- PET findings descibe Deauville Scores 1-3 and DS4+ findings Deauville Scores 4-5. Each r…
