# Supplementary material for: CT radiomics to predict Deauville score 4 positive and negative Hodgkin lymphoma manifestations
Source: Sci Rep. 2022 Nov 21;12:20008. doi: 10.1038/s41598-022-24227-0 (PMC9678888; doi:10.1038/s41598-022-24227-0)
Supplement: Supplementary file 1 — Supplementary Information. [file 41598_2022_24227_MOESM1_ESM.zip › S3b_MWU_Scanner_B.xlsx]

## Sheet: MWU SCANNER B
Results of the Mann-Whitney-U-test for scanner B
feature	mean ds4-	mean ds4+	sd ds4-	sd ds4+	median ds4-	median ds4+	diff median	p
original_shape_Elongation	0.601323	0.731073	0.21424	0.174223	0.524698	0.764818	-0.24012	0.133883
original_shape_Flatness	0.346801	0.484317	0.145255	0.124782	0.364997	0.537305	-0.172309	0.0128791
original_shape_LeastAxisLength	10.9733	13.521	4.63134	6.53605	12.1858	13.0299	-0.844118	0.530912
original_shape_MajorAxisLength	35.7739	30.2411	19.9068	17.3579	33.6283	22.8735	10.7548	0.391812
original_shape_Maximum2DDiameterColumn	37.0765	31.3747	24.3359	19.2457	34.3541	26.3307	8.02342	0.60847
original_shape_Maximum2DDiameterRow	28.4678	27.9102	10.4612	13.3595	31.568	24.212	7.35601	0.581965
original_shape_Maximum2DDiameterSlice	33.371	29.697	24.6294	18.6094	21.6171	24.6473	-3.03019	0.930732
original_shape_Maximum3DDiameter	40.8533	35.1021	24.2291	19.1521	36.4656	27.6466	8.81901	0.494033
original_shape_MeshVolume	6215.39	9815.19	5401.76	17929.1	5780.17	3509.98	2270.19	1
original_shape_MinorAxisLength	20.3083	20.7094	10.8152	10.8724	19.3209	18.43	0.890811	0.864617
original_shape_Sphericity	0.646684	0.737196	0.128438	0.0744235	0.633979	0.767074	-0.133095	0.0821299
original_shape_SurfaceArea	2518.91	2679.25	2168.37	3557.7	2153.9	1522.86	631.045	0.73296
original_shape_SurfaceVolumeRatio	0.642494	0.439996	0.45872	0.146284	0.452867	0.419996	0.0328702	0.494033
original_shape_VoxelVolume	6313.65	9891.84	5465.25	17959.8	5871.98	3590.74	2281.24	1
original_firstorder_10Percentile	9.57273	11.3846	17.1144	12.0799	10	11	-1	0.749623
original_firstorder_90Percentile	59.5909	70.5538	17.0161	13.2861	56	66	-10	0.0275591
original_firstorder_Energy	1.50114e+09	3.31081e+09	1.4289e+09	7.29717e+09	1213816140	801436060	412380080	0.954685
original_firstorder_Entropy	1.7253	1.94836	0.354021	0.433234	1.60157	1.83437	-0.2328	0.119121
original_firstorder_InterquartileRange	25.6136	30.9231	10.0619	11.5953	22	25	-3	0.115672
original_firstorder_Kurtosis	3.18862	3.1035	0.649992	0.283506	3.10565	2.99446	0.111196	0.909511
original_firstorder_Maximum	92.6364	117.231	22.5312	24.7324	91	109	-18	0.022022
original_firstorder_MeanAbsoluteDeviation	15.4749	18.4198	5.55854	6.59206	13.0513	15.9873	-2.93599	0.119121
original_firstorder_Mean	34.8019	41.4221	15.0055	6.36809	32.6373	42.396	-9.75878	0.00594277
original_firstorder_Median	35.4091	41.6538	15.4188	6.0738	33	42	-9	0.00577306
original_firstorder_Minimum	-30.7273	-35.6154	31.5946	25.158	-24	-29	5	0.505146
original_firstorder_Range	123.364	152.846	38.8182	46.3157	109	130	-21	0.05475
original_firstorder_RobustMeanAbsoluteDeviation	10.764	13.0651	3.92017	4.72064	9.35845	11.4291	-2.07061	0.105614
original_firstorder_RootMeanSquared	1035.01	1041.71	14.9889	6.38556	1032.76	1042.8	-10.0367	0.00594277
original_firstorder_Skewness	-0.139437	-0.0599452	0.186735	0.125593	-0.0917671	-0.0449921	-0.0467749	0.30312
original_firstorder_TotalEnergy	6.74652e+09	1.06916e+10	5.84082e+09	1.93891e+10	6.30752e+09	3.84679e+09	2.46074e+09	1
original_firstorder_Uniformity	0.360785	0.315008	0.0763125	0.0894029	0.390244	0.323792	0.0664523	0.105614
original_firstorder_Variance	424.111	597.366	348.066	428.901	275.92	398.863	-122.943	0.105614
original_glcm_Autocorrelation	14.2473	17.2496	9.91551	7.49383	9.02919	18.3908	-9.3616	0.149964
original_glcm_ClusterProminence	12.9659	23.8769	22.4337	31.4485	4.01493	8.07352	-4.05859	0.251772
original_glcm_ClusterShade	-0.369978	0.0423448	0.769415	0.516741	-0.0927206	0.00182625	-0.0945468	0.331136
original_glcm_ClusterTendency	1.72747	2.35109	1.32273	1.60732	1.13525	1.58232	-0.447066	0.206602
original_glcm_Contrast	1.01548	1.73229	0.376607	1.23584	0.86073	1.22241	-0.361685	0.0720247
original_glcm_Correlation	0.203851	0.147978	0.122501	0.0851961	0.170443	0.135007	0.0354362	0.0821299
original_glcm_DifferenceAverage	0.718486	0.935036	0.144763	0.348276	0.664299	0.821414	-0.157115	0.0629178
original_glcm_DifferenceEntropy	1.40357	1.63617	0.187481	0.334845	1.36162	1.51751	-0.155896	0.0351951
original_glcm_DifferenceVariance	0.47145	0.731144	0.145494	0.441597	0.41749	0.538888	-0.121398	0.0409536
original_glcm_Id	0.685599	0.634995	0.0406037	0.0783473	0.704003	0.653066	0.0509366	0.05475
original_glcm_Idm	0.670192	0.607329	0.0497934	0.0969897	0.68999	0.630471	0.0595196	0.05475
original_glcm_Idmn	0.97029	0.970726	0.015262	0.00819801	0.975767	0.969525	0.00624158	0.458521
original_glcm_Idn	0.898402	0.893818	0.0219911	0.0169836	0.8992	0.889521	0.00967931	0.569083
original_glcm_Imc1	-0.0579048	-0.0362904	0.0592601	0.020059	-0.0267441	-0.0285674	0.00182329	0.820139
original_glcm_Imc2	0.344962	0.312298	0.181993	0.110608	0.255259	0.321167	-0.0659071	0.648978
original_glcm_InverseVariance	0.500739	0.490261	0.0117109	0.0330376	0.503181	0.504581	-0.00140024	0.954685
original_glcm_JointAverage	3.57647	4.04064	1.18434	0.91211	2.98095	4.26704	-1.28609	0.16741
original_glcm_JointEnergy	0.149703	0.114491	0.046222	0.0588025	0.160959	0.12034	0.0406191	0.0821299
original_glcm_JointEntropy	3.25502	3.7715	0.547015	0.854336	3.03329	3.48251	-0.449224	0.0821299
original_glcm_MCC	0.28231	0.230878	0.142914	0.0777762	0.213539	0.202872	0.0106669	0.391812
original_glcm_MaximumProbability	0.274939	0.209446	0.0770697	0.0995701	0.295164	0.225209	0.069955	0.0933071
original_glcm_SumAverage	7.15293	8.08129	2.36869	1.82422	5.96191	8.53409	-2.57218	0.16741
original_glcm_SumEntropy	2.27549	2.50253	0.34817	0.448834	2.12548	2.34646	-0.220982	0.186278
original_glcm_SumSquares	0.685737	1.02085	0.410187	0.702632	0.491955	0.695163	-0.203208	0.119121
original_glrlm_GrayLevelNonUniformity	306.622	597.444	277.251	1257.5	247.616	167.62	79.9965	0.954685
original_glrlm_GrayLevelNonUniformityNormalized	0.322368	0.283768	0.0651354	0.0711524	0.338559	0.297974	0.0405856	0.119121
original_glrlm_GrayLevelVariance	0.871442	1.18488	0.56062	0.717969	0.662943	0.856884	-0.193941	0.119121
original_glrlm_HighGrayLevelRunEmphasis	14.542	18.0159	9.74307	7.94436	9.56818	18.8672	-9.29906	0.149964
original_glrlm_LongRunEmphasis	2.76778	2.56103	0.692072	0.785084	2.84483	2.35307	0.491758	0.569083
original_glrlm_LongRunHighGrayLevelEmphasis	38.3519	42.1653	24.1119	14.6212	31.9235	42.5861	-10.6626	0.30312
original_glrlm_LongRunLowGrayLevelEmphasis	0.350254	0.235732	0.191625	0.143079	0.385141	0.201475	0.183666	0.133883
original_glrlm_LowGrayLevelRunEmphasis	0.145946	0.0994083	0.0880821	0.0503183	0.147648	0.0811604	0.066488	0.16741
original_glrlm_RunEntropy	2.944	3.10608	0.30254	0.195228	3.07398	3.07879	-0.00481606	0.276668
original_glrlm_RunLengthNonUniformity	551.364	1301.55	609.048	3011.33	367.752	333.314	34.4378	0.73296
original_glrlm_RunLengthNonUniformityNormalized	0.572727	0.596756	0.0846443	0.100828	0.557583	0.599652	-0.0420692	0.494033
original_glrlm_RunPercentage	0.713969	0.735762	0.0732106	0.0830524	0.697797	0.74108	-0.0432827	0.530912
original_glrlm_RunVariance	0.693778	0.603824	0.31723	0.321648	0.748306	0.52291	0.225396	0.648978
original_glrlm_ShortRunEmphasis	0.776244	0.79394	0.0527557	0.0660881	0.772986	0.801998	-0.0290123	0.424429
original_glrlm_ShortRunHighGrayLevelEmphasis	11.4623	14.6418	8.12302	7.28659	7.3374	13.6982	-6.36082	0.16741
original_glrlm_ShortRunLowGrayLevelEmphasis	0.118866	0.0815189	0.0748698	0.0413952	0.112208	0.0636395	0.0485685	0.206602
original_glszm_GrayLevelNonUniformity	19.223	42.8438	19.8036	91.1248	11.9767	10.8049	1.17187	0.776211
original_glszm_GrayLevelNonUniformityNormalized	0.275528	0.263163	0.0753238	0.0970843	0.278529	0.246249	0.0322798	0.690511
original_glszm_GrayLevelVariance	2.35282	3.42425	0.979865	1.56775	2.24057	2.95657	-0.716003	0.0720247
original_glszm_HighGrayLevelZoneEmphasis	15.184	19.4589	8.62318	9.14768	12.0303	18.7179	-6.68765	0.251772
original_glszm_LargeAreaEmphasis	10048.4	17873.1	9283.96	32149.2	11098	2877.82	8220.17	0.954685
original_glszm_LargeAreaHighGrayLevelEmphasis	145619	353142	170739	831957	125742	69724.3	56017.7	0.909511
original_glszm_LargeAreaLowGrayLevelEmphasis	1009.39	1183.73	1266.44	1641.56	677.067	177.49	499.578	0.690511
original_glszm_LowGrayLevelZoneEmphasis	0.249676	0.187555	0.141099	0.100893	0.232639	0.15334	0.0792988	0.228426
original_glszm_SizeZoneNonUniformity	26.2305	57.2284	35.1148	126.017	15.2609	18.4717	-3.21083	0.458521
original_glszm_SizeZoneNonUniformityNormalized	0.289207	0.323602	0.0661977	0.0441052	0.312441	0.335707	-0.0232653	0.186278
original_glszm_SmallAreaEmphasis	0.516652	0.581033	0.117814	0.0485059	0.573413	0.596813	-0.0234001	0.186278
original_glszm_SmallAreaHighGrayLevelEmphasis	8.22544	11.902	5.20239	5.92465	6.18942	10.204	-4.01463	0.133883
original_glszm_SmallAreaLowGrayLevelEmphasis	0.12642	0.120832	0.0725574	0.0632036	0.111828	0.107257	0.0045704	0.690511
original_glszm_ZoneEntropy	3.726	4.02462	0.69117	0.461327	3.75549	3.86842	-0.112932	0.251772
original_glszm_ZonePercentage	0.0686116	0.0769921	0.0400039	0.0428085	0.0604312	0.0550168	0.0054144	0.648978
original_glszm_ZoneVariance	9595.41	17496.4	8977.31	32067	10903.9	2547.15	8356.73	1
original_gldm_DependenceEntropy	5.19279	5.36601	0.454672	0.272313	5.31646	5.3726	-0.0561343	0.569083
original_gldm_DependenceNonUniformity	91.3292	225.384	95.979	513.989	63.4637	54.7836	8.68011	0.60847
original_gldm_DependenceNonUniformityNormalized	0.0762863	0.0781146	0.0273933	0.0212963	0.0596414	0.0760968	-0.0164554	0.494033
original_gldm_DependenceVariance	18.6335	15.459	8.0964	6.65993	21.489	13.5769	7.91202	0.276668
original_gldm_GrayLevelNonUniformity	499.839	922.293	432.086	1846.38	456.446	205.35	251.095	0.954685
original_gldm_GrayLevelVariance	0.756601	1.04986	0.546312	0.698999	0.54305	0.750024	-0.206974	0.119121
original_gldm_HighGrayLevelEmphasis	14.5439	17.9437	9.79359	7.92975	9.43717	18.8141	-9.37693	0.149964
original_gldm_LargeDependenceEmphasis	93.1071	81.7032	37.6008	40.9233	100.169	72.7067	27.4624	0.494033
original_gldm_LargeDependenceHighGrayLevelEmphasis	1269.63	1266.24	879.845	580.377	1038.4	1086.5	-48.0977	0.820139
original_gldm_LargeDependenceLowGrayLevelEmphasis	10.0759	6.95223	5.7099	5.27493	10.7935	6.46249	4.331	0.206602
original_gldm_LowGrayLevelEmphasis	0.138161	0.0946824	0.0834616	0.0470016	0.140643	0.0775531	0.0630899	0.16741
original_gldm_SmallDependenceEmphasis	0.0675526	0.0817801	0.0309647	0.0403025	0.0591894	0.0669452	-0.00775573	0.530912
original_gldm_SmallDependenceHighGrayLevelEmphasis	1.12845	1.75298	1.07271	1.50129	0.664163	1.03988	-0.375722	0.206602
original_gldm_SmallDependenceLowGrayLevelEmphasis	0.013311	0.0129111	0.00723999	0.00889935	0.0126156	0.00965152	0.00296411	0.73296
original_ngtdm_Busyness	7.65918	12.2902	6.79047	18.3675	6.14114	4.49764	1.6435	0.776211
original_ngtdm_Coarseness	0.029169	0.0106216	0.0420048	0.0105213	0.00611487	0.00851509	-0.00240022	0.820139
original_ngtdm_Complexity	9.42023	17.4559	6.79486	14.5048	7.82453	12.4826	-4.65807	0.105614
original_ngtdm_Contrast	0.0309259	0.0334573	0.0202198	0.0169943	0.0250358	0.0284525	-0.00341671	0.494033
original_ngtdm_Strength	0.242736	0.162724	0.446074	0.144015	0.0804575	0.118171	-0.037713	0.909511
The results of the Mann-Whitney-U-test for all extracted features from non-contrast-enhanced CT scans of patients examined on scanner B are listed. Results are divided into Deauville Score 4-positive (DS4+) and Deauville Score 4-negative (DS4-) according to the complementary PET findings of the patients. DS4- PET findings descibe Deauville Scores 1-3 and DS4+ findings Deauville Scores 4-5. Each r…
