# Supplementary material for: CT radiomics to predict Deauville score 4 positive and negative Hodgkin lymphoma manifestations
Source: Sci Rep. 2022 Nov 21;12:20008. doi: 10.1038/s41598-022-24227-0 (PMC9678888; doi:10.1038/s41598-022-24227-0)
Supplement: Supplementary file 1 — Supplementary Information. [file 41598_2022_24227_MOESM1_ESM.zip › S4a_ROC_Scanner_A.xlsx]

## Sheet: ROC SCANNER A
Receiver operating characteristics of data from scanner A
feature	auc	auc_min	auc_max	threshold	specificity	sensitivity	accuracy	tn	tp	fn	fp	npv	ppv	fdr	fpr	tpr	tnr	fnr	1-specificity	1-sensitivity	1-accuracy	1-npv	1-ppv	precision	recall	youden	closest.topleft
original_shape_Elongation	0.520186	0.355794	0.684578	0.70842	0.607143	0.565217	0.588235	17	13	10	11	0.62963	0.541667	0.458333	0.392857	0.565217	0.607143	0.434783	0.392857	0.434783	0.411765	0.37037	0.458333	0.541667	0.565217	1.17236	0.343373
original_shape_Flatness	0.526398	0.362538	0.690257	0.545351	0.464286	0.695652	0.568627	13	16	7	15	0.65	0.516129	0.483871	0.535714	0.695652	0.464286	0.304348	0.535714	0.304348	0.431373	0.35	0.483871	0.516129	0.695652	1.15994	0.379617
original_shape_LeastAxisLength	0.751553	0.614727	0.888379	13.9209	0.821429	0.608696	0.72549	23	14	9	5	0.71875	0.736842	0.263158	0.178571	0.608696	0.821429	0.391304	0.178571	0.391304	0.27451	0.28125	0.263158	0.736842	0.608696	1.43012	0.185007
original_shape_MajorAxisLength	0.787267	0.663034	0.911501	25.9436	0.714286	0.782609	0.745098	20	18	5	8	0.8	0.692308	0.307692	0.285714	0.782609	0.714286	0.217391	0.285714	0.217391	0.254902	0.2	0.307692	0.692308	0.782609	1.49689	0.128892
original_shape_Maximum2DDiameterColumn	0.763975	0.630587	0.897363	23.0268	0.571429	0.913043	0.72549	16	21	2	12	0.888889	0.636364	0.363636	0.428571	0.913043	0.571429	0.0869565	0.428571	0.0869565	0.27451	0.111111	0.363636	0.636364	0.913043	1.48447	0.191235
original_shape_Maximum2DDiameterRow	0.748447	0.607773	0.889121	22.4406	0.607143	0.913043	0.745098	17	21	2	11	0.894737	0.65625	0.34375	0.392857	0.913043	0.607143	0.0869565	0.392857	0.0869565	0.254902	0.105263	0.34375	0.65625	0.913043	1.52019	0.161898
original_shape_Maximum2DDiameterSlice	0.795031	0.674243	0.915819	23.9461	0.642857	0.869565	0.745098	18	20	3	10	0.857143	0.666667	0.333333	0.357143	0.869565	0.642857	0.130435	0.357143	0.130435	0.254902	0.142857	0.333333	0.666667	0.869565	1.51242	0.144564
original_shape_Maximum3DDiameter	0.774845	0.641954	0.907736	31.3314	0.75	0.826087	0.784314	21	19	4	7	0.84	0.730769	0.269231	0.25	0.826087	0.75	0.173913	0.25	0.173913	0.215686	0.16	0.269231	0.730769	0.826087	1.57609	0.0927457
original_shape_MeshVolume	0.787267	0.656058	0.918476	2557.99	0.678571	0.913043	0.784314	19	21	2	9	0.904762	0.7	0.3	0.321429	0.913043	0.678571	0.0869565	0.321429	0.0869565	0.215686	0.0952381	0.3	0.7	0.913043	1.59161	0.110878
original_shape_MinorAxisLength	0.77795	0.646278	0.909622	16.0425	0.678571	0.869565	0.764706	19	20	3	9	0.863636	0.689655	0.310345	0.321429	0.869565	0.678571	0.130435	0.321429	0.130435	0.235294	0.136364	0.310345	0.689655	0.869565	1.54814	0.12033
original_shape_Sphericity	0.64441	0.49093	0.79789	0.669615	0.607143	0.695652	0.647059	17	16	7	11	0.708333	0.592593	0.407407	0.392857	0.695652	0.607143	0.304348	0.392857	0.304348	0.352941	0.291667	0.407407	0.592593	0.695652	1.3028	0.246964
original_shape_SurfaceArea	0.798137	0.669758	0.926515	1568.75	0.75	0.913043	0.823529	21	21	2	7	0.913043	0.75	0.25	0.25	0.913043	0.75	0.0869565	0.25	0.0869565	0.176471	0.0869565	0.25	0.75	0.913043	1.66304	0.0700614
original_shape_SurfaceVolumeRatio	0.759317	0.62094	0.897694	0.634514	0.607143	0.913043	0.745098	17	21	2	11	0.894737	0.65625	0.34375	0.392857	0.913043	0.607143	0.0869565	0.392857	0.0869565	0.254902	0.105263	0.34375	0.65625	0.913043	1.52019	0.161898
original_shape_VoxelVolume	0.78882	0.658065	0.919575	2594.23	0.678571	0.913043	0.784314	19	21	2	9	0.904762	0.7	0.3	0.321429	0.913043	0.678571	0.0869565	0.321429	0.0869565	0.215686	0.0952381	0.3	0.7	0.913043	1.59161	0.110878
original_firstorder_10Percentile	0.645186	0.491152	0.799221	0.7	0.535714	0.826087	0.666667	15	19	4	13	0.789474	0.59375	0.40625	0.464286	0.826087	0.535714	0.173913	0.464286	0.173913	0.333333	0.210526	0.40625	0.59375	0.826087	1.3618	0.245807
original_firstorder_90Percentile	0.687888	0.541997	0.83378	58.5	0.428571	0.913043	0.647059	12	21	2	16	0.857143	0.567568	0.432432	0.571429	0.913043	0.428571	0.0869565	0.571429	0.0869565	0.352941	0.142857	0.432432	0.567568	0.913043	1.34161	0.334092
original_firstorder_Energy	0.802795	0.679559	0.926031	1.51404e+09	0.607143	0.913043	0.745098	17	21	2	11	0.894737	0.65625	0.34375	0.392857	0.913043	0.607143	0.0869565	0.392857	0.0869565	0.254902	0.105263	0.34375	0.65625	0.913043	1.52019	0.161898
original_firstorder_Entropy	0.520186	0.358042	0.682331	1.8958	0.642857	0.478261	0.568627	18	11	12	10	0.6	0.52381	0.47619	0.357143	0.478261	0.642857	0.521739	0.357143	0.521739	0.431373	0.4	0.47619	0.52381	0.478261	1.12112	0.399763
original_firstorder_InterquartileRange	0.534161	0.372327	0.695996	40.5	0.357143	0.826087	0.568627	10	19	4	18	0.714286	0.513514	0.486486	0.642857	0.826087	0.357143	0.173913	0.642857	0.173913	0.431373	0.285714	0.486486	0.513514	0.826087	1.18323	0.443511
original_firstorder_Kurtosis	0.602484	0.444862	0.760107	2.98439	0.428571	0.869565	0.627451	12	20	3	16	0.8	0.555556	0.444444	0.571429	0.869565	0.428571	0.130435	0.571429	0.130435	0.372549	0.2	0.444444	0.555556	0.869565	1.29814	0.343544
original_firstorder_Maximum	0.642081	0.486894	0.797267	98.5	0.5	0.913043	0.686275	14	21	2	14	0.875	0.6	0.4	0.5	0.913043	0.5	0.0869565	0.5	0.0869565	0.313725	0.125	0.4	0.6	0.913043	1.41304	0.257561
original_firstorder_MeanAbsoluteDeviation	0.529503	0.367389	0.691617	17.0853	0.642857	0.478261	0.568627	18	11	12	10	0.6	0.52381	0.47619	0.357143	0.478261	0.642857	0.521739	0.357143	0.521739	0.431373	0.4	0.47619	0.52381	0.478261	1.12112	0.399763
original_firstorder_Mean	0.754658	0.619827	0.88949	32.613	0.571429	0.913043	0.72549	16	21	2	12	0.888889	0.636364	0.363636	0.428571	0.913043	0.571429	0.0869565	0.428571	0.0869565	0.27451	0.111111	0.363636	0.636364	0.913043	1.48447	0.191235
original_firstorder_Median	0.746894	0.610384	0.883405	32	0.571429	0.913043	0.72549	16	21	2	12	0.888889	0.636364	0.363636	0.428571	0.913043	0.571429	0.0869565	0.428571	0.0869565	0.27451	0.111111	0.363636	0.636364	0.913043	1.48447	0.191235
original_firstorder_Minimum	0.565217	0.404662	0.725773	-43	0.464286	0.73913	0.588235	13	17	6	15	0.684211	0.53125	0.46875	0.535714	0.73913	0.464286	0.26087	0.535714	0.26087	0.411765	0.315789	0.46875	0.53125	0.73913	1.20342	0.355043
original_firstorder_Range	0.610248	0.453234	0.767263	151	0.571429	0.73913	0.647059	16	17	6	12	0.727273	0.586207	0.413793	0.428571	0.73913	0.571429	0.26087	0.428571	0.26087	0.352941	0.272727	0.413793	0.586207	0.73913	1.31056	0.251726
original_firstorder_RobustMeanAbsoluteDeviation	0.529503	0.367586	0.69142	11.9714	0.642857	0.478261	0.568627	18	11	12	10	0.6	0.52381	0.47619	0.357143	0.478261	0.642857	0.521739	0.357143	0.521739	0.431373	0.4	0.47619	0.52381	0.478261	1.12112	0.399763
original_firstorder_RootMeanSquared	0.759317	0.62626	0.892374	1033.2	0.571429	0.913043	0.72549	16	21	2	12	0.888889	0.636364	0.363636	0.428571	0.913043	0.571429	0.0869565	0.428571	0.0869565	0.27451	0.111111	0.363636	0.636364	0.913043	1.48447	0.191235
original_firstorder_Skewness	0.607143	0.44685	0.767436	0.075831	0.357143	1	0.647059	10	23	0	18	1	0.560976	0.439024	0.642857	1	0.357143	0	0.642857	0	0.352941	0	0.439024	0.560976	1	1.35714	0.413265
original_firstorder_TotalEnergy	0.78882	0.658066	0.919574	2.81685e+09	0.678571	0.913043	0.784314	19	21	2	9	0.904762	0.7	0.3	0.321429	0.913043	0.678571	0.0869565	0.321429	0.0869565	0.215686	0.0952381	0.3	0.7	0.913043	1.59161	0.110878
original_firstorder_Uniformity	0.521739	0.359761	0.683717	0.311901	0.642857	0.478261	0.568627	18	11	12	10	0.6	0.52381	0.47619	0.357143	0.478261	0.642857	0.521739	0.357143	0.521739	0.431373	0.4	0.47619	0.52381	0.478261	1.12112	0.399763
original_firstorder_Variance	0.523292	0.360911	0.685673	459.992	0.642857	0.478261	0.568627	18	11	12	10	0.6	0.52381	0.47619	0.357143	0.478261	0.642857	0.521739	0.357143	0.521739	0.431373	0.4	0.47619	0.52381	0.478261	1.12112	0.399763
original_glcm_Autocorrelation	0.63354	0.475542	0.791538	24.7964	0.785714	0.521739	0.666667	22	12	11	6	0.666667	0.666667	0.333333	0.214286	0.521739	0.785714	0.478261	0.214286	0.478261	0.333333	0.333333	0.333333	0.666667	0.521739	1.30745	0.274652
original_glcm_ClusterProminence	0.5	0.337625	0.662375	11.1708	0.678571	0.434783	0.568627	19	10	13	9	0.59375	0.526316	0.473684	0.321429	0.434783	0.678571	0.565217	0.321429	0.565217	0.431373	0.40625	0.473684	0.526316	0.434783	1.11335	0.422787
original_glcm_ClusterShade	0.565217	0.402534	0.727901	-0.000513733	0.5	0.826087	0.647059	14	19	4	14	0.777778	0.575758	0.424242	0.5	0.826087	0.5	0.173913	0.5	0.173913	0.352941	0.222222	0.424242	0.575758	0.826087	1.32609	0.280246
original_glcm_ClusterTendency	0.518634	0.355833	0.681434	1.94018	0.678571	0.478261	0.588235	19	11	12	9	0.612903	0.55	0.45	0.321429	0.478261	0.678571	0.521739	0.321429	0.521739	0.411765	0.387097	0.45	0.55	0.478261	1.15683	0.375528
original_glcm_Contrast	0.521739	0.358538	0.684941	0.839032	0.357143	0.869565	0.588235	10	20	3	18	0.769231	0.526316	0.473684	0.642857	0.869565	0.357143	0.130435	0.642857	0.130435	0.411765	0.230769	0.473684	0.526316	0.869565	1.22671	0.430279
original_glcm_Correlation	0.526398	0.363822	0.688973	0.196511	0.392857	0.782609	0.568627	11	18	5	17	0.6875	0.514286	0.485714	0.607143	0.782609	0.392857	0.217391	0.607143	0.217391	0.431373	0.3125	0.485714	0.514286	0.782609	1.17547	0.415881
original_glcm_DifferenceAverage	0.517081	0.353795	0.680366	0.636055	0.357143	0.869565	0.588235	10	20	3	18	0.769231	0.526316	0.473684	0.642857	0.869565	0.357143	0.130435	0.642857	0.130435	0.411765	0.230769	0.473684	0.526316	0.869565	1.22671	0.430279
original_glcm_DifferenceEntropy	0.532609	0.368964	0.696253	1.35391	0.392857	0.869565	0.607843	11	20	3	17	0.785714	0.540541	0.459459	0.607143	0.869565	0.392857	0.130435	0.607143	0.130435	0.392157	0.214286	0.459459	0.540541	0.869565	1.26242	0.385636
original_glcm_DifferenceVariance	0.529503	0.366313	0.692693	0.410818	0.321429	0.869565	0.568627	9	20	3	19	0.75	0.512821	0.487179	0.678571	0.869565	0.321429	0.130435	0.678571	0.130435	0.431373	0.25	0.487179	0.512821	0.869565	1.19099	0.477472
original_glcm_Id	0.518634	0.355747	0.68152	0.712363	0.357143	0.869565	0.588235	10	20	3	18	0.769231	0.526316	0.473684	0.642857	0.869565	0.357143	0.130435	0.642857	0.130435	0.411765	0.230769	0.473684	0.526316	0.869565	1.22671	0.430279
original_glcm_Idm	0.515528	0.352172	0.678884	0.70132	0.357143	0.869565	0.588235	10	20	3	18	0.769231	0.526316	0.473684	0.642857	0.869565	0.357143	0.130435	0.642857	0.130435	0.411765	0.230769	0.473684	0.526316	0.869565	1.22671	0.430279
original_glcm_Idmn	0.664596	0.514068	0.815125	0.977272	0.678571	0.652174	0.666667	19	15	8	9	0.703704	0.625	0.375	0.321429	0.652174	0.678571	0.347826	0.321429	0.347826	0.333333	0.296296	0.375	0.625	0.652174	1.33075	0.224299
original_glcm_Idn	0.65528	0.502767	0.807792	0.900931	0.535714	0.782609	0.647059	15	18	5	13	0.75	0.580645	0.419355	0.464286	0.782609	0.535714	0.217391	0.464286	0.217391	0.352941	0.25	0.419355	0.580645	0.782609	1.31832	0.26282
original_glcm_Imc1	0.650621	0.497199	0.804043	-0.0579079	0.535714	0.826087	0.666667	15	19	4	13	0.789474	0.59375	0.40625	0.464286	0.826087	0.535714	0.173913	0.464286	0.173913	0.333333	0.210526	0.40625	0.59375	0.826087	1.3618	0.245807
original_glcm_Imc2	0.659938	0.508024	0.811851	0.40255	0.5	0.869565	0.666667	14	20	3	14	0.823529	0.588235	0.411765	0.5	0.869565	0.5	0.130435	0.5	0.130435	0.333333	0.176471	0.411765	0.588235	0.869565	1.36957	0.267013
original_glcm_InverseVariance	0.574534	0.410014	0.739054	0.482697	0.607143	0.73913	0.666667	17	17	6	11	0.73913	0.607143	0.392857	0.392857	0.73913	0.607143	0.26087	0.392857	0.26087	0.333333	0.26087	0.392857	0.607143	0.73913	1.34627	0.22239
original_glcm_JointAverage	0.63354	0.475542	0.791538	4.95414	0.785714	0.521739	0.666667	22	12	11	6	0.666667	0.666667	0.333333	0.214286	0.521739	0.785714	0.478261	0.214286	0.478261	0.333333	0.333333	0.333333	0.666667	0.521739	1.30745	0.274652
original_glcm_JointEnergy	0.507764	0.345483	0.670045	0.0485741	0.25	0.869565	0.529412	7	20	3	21	0.7	0.487805	0.512195	0.75	0.869565	0.25	0.130435	0.75	0.130435	0.470588	0.3	0.512195	0.487805	0.869565	1.11957	0.579513
original_glcm_JointEntropy	0.493789	0.331574	0.656004	4.77719	0.25	0.869565	0.529412	7	20	3	21	0.7	0.487805	0.512195	0.75	0.869565	0.25	0.130435	0.75	0.130435	0.470588	0.3	0.512195	0.487805	0.869565	1.11957	0.579513
original_glcm_MCC	0.635093	0.479791	0.790395	0.23263	0.857143	0.391304	0.647059	24	9	14	4	0.631579	0.692308	0.307692	0.142857	0.391304	0.857143	0.608696	0.142857	0.608696	0.352941	0.368421	0.307692	0.692308	0.391304	1.24845	0.390919
original_glcm_MaximumProbability	0.523292	0.361182	0.685402	0.108567	0.321429	0.826087	0.54902	9	19	4	19	0.692308	0.5	0.5	0.678571	0.826087	0.321429	0.173913	0.678571	0.173913	0.45098	0.307692	0.5	0.5	0.826087	1.14752	0.490705
original_glcm_SumAverage	0.63354	0.475542	0.791538	9.90829	0.785714	0.521739	0.666667	22	12	11	6	0.666667	0.666667	0.333333	0.214286	0.521739	0.785714	0.478261	0.214286	0.478261	0.333333	0.333333	0.333333	0.666667	0.521739	1.30745	0.274652
original_glcm_SumEntropy	0.512422	0.34948	0.675364	2.50522	0.678571	0.478261	0.588235	19	11	12	9	0.612903	0.55	0.45	0.321429	0.478261	0.678571	0.521739	0.321429	0.521739	0.411765	0.387097	0.45	0.55	0.478261	1.15683	0.375528
original_glcm_SumSquares	0.509317	0.346776	0.671857	0.789975	0.642857	0.478261	0.568627	18	11	12	10	0.6	0.52381	0.47619	0.357143	0.478261	0.642857	0.521739	0.357143	0.521739	0.431373	0.4	0.47619	0.52381	0.478261	1.12112	0.399763
original_glrlm_GrayLevelNonUniformity	0.793478	0.667015	0.919941	613.554	0.857143	0.652174	0.764706	24	15	8	4	0.75	0.789474	0.210526	0.142857	0.652174	0.857143	0.347826	0.142857	0.347826	0.235294	0.25	0.210526	0.789474	0.652174	1.50932	0.141391
original_glrlm_GrayLevelNonUniformityNormalized	0.506211	0.34388	0.668543	0.286828	0.642857	0.478261	0.568627	18	11	12	10	0.6	0.52381	0.47619	0.357143	0.478261	0.642857	0.521739	0.357143	0.521739	0.431373	0.4	0.47619	0.52381	0.478261	1.12112	0.399763
original_glrlm_GrayLevelVariance	0.51087	0.348384	0.673355	0.937913	0.642857	0.478261	0.568627	18	11	12	10	0.6	0.52381	0.47619	0.357143	0.478261	0.642857	0.521739	0.357143	0.521739	0.431373	0.4	0.47619	0.52381	0.478261	1.12112	0.399763
original_glrlm_HighGrayLevelRunEmphasis	0.631988	0.473927	0.790049	24.5993	0.785714	0.565217	0.686275	22	13	10	6	0.6875	0.684211	0.315789	0.214286	0.565217	0.785714	0.434783	0.214286	0.434783	0.313725	0.3125	0.315789	0.684211	0.565217	1.35093	0.234954
original_glrlm_LongRunEmphasis	0.600932	0.439881	0.761983	2.52969	0.642857	0.652174	0.647059	18	15	8	10	0.692308	0.6	0.4	0.357143	0.652174	0.642857	0.347826	0.357143	0.347826	0.352941	0.307692	0.4	0.6	0.652174	1.29503	0.248534
original_glrlm_LongRunHighGrayLevelEmphasis	0.736025	0.598933	0.873117	51.3406	0.571429	0.826087	0.686275	16	19	4	12	0.8	0.612903	0.387097	0.428571	0.826087	0.571429	0.173913	0.428571	0.173913	0.313725	0.2	0.387097	0.612903	0.826087	1.39752	0.213919
original_glrlm_LongRunLowGrayLevelEmphasis	0.591615	0.427932	0.755298	0.155286	0.607143	0.695652	0.647059	17	16	7	11	0.708333	0.592593	0.407407	0.392857	0.695652	0.607143	0.304348	0.392857	0.304348	0.352941	0.291667	0.407407	0.592593	0.695652	1.3028	0.246964
original_glrlm_LowGrayLevelRunEmphasis	0.678571	0.526994	0.830148	0.0753819	0.5	0.826087	0.647059	14	19	4	14	0.777778	0.575758	0.424242	0.5	0.826087	0.5	0.173913	0.5	0.173913	0.352941	0.222222	0.424242	0.575758	0.826087	1.32609	0.280246
original_glrlm_RunEntropy	0.681677	0.533343	0.830011	3.28256	0.607143	0.73913	0.666667	17	17	6	11	0.73913	0.607143	0.392857	0.392857	0.73913	0.607143	0.26087	0.392857	0.26087	0.333333	0.26087	0.392857	0.607143	0.73913	1.34627	0.22239
original_glrlm_RunLengthNonUniformity	0.812112	0.692574	0.93165	792.325	0.714286	0.869565	0.784314	20	20	3	8	0.869565	0.714286	0.285714	0.285714	0.869565	0.714286	0.130435	0.285714	0.130435	0.215686	0.130435	0.285714	0.714286	0.869565	1.58385	0.0986459
original_glrlm_RunLengthNonUniformityNormalized	0.588509	0.42713	0.749889	0.567657	0.642857	0.608696	0.627451	18	14	9	10	0.666667	0.583333	0.416667	0.357143	0.608696	0.642857	0.391304	0.357143	0.391304	0.372549	0.333333	0.416667	0.583333	0.608696	1.25155	0.28067
original_glrlm_RunPercentage	0.59472	0.433315	0.756126	0.724966	0.642857	0.652174	0.647059	18	15	8	10	0.692308	0.6	0.4	0.357143	0.652174	0.642857	0.347826	0.357143	0.347826	0.352941	0.307692	0.4	0.6	0.652174	1.29503	0.248534
original_glrlm_RunVariance	0.618012	0.458166	0.777859	0.66092	0.714286	0.608696	0.666667	20	14	9	8	0.689655	0.636364	0.363636	0.285714	0.608696	0.714286	0.391304	0.285714	0.391304	0.333333	0.310345	0.363636	0.636364	0.608696	1.32298	0.234752
original_glrlm_ShortRunEmphasis	0.580745	0.418591	0.7429	0.777119	0.642857	0.608696	0.627451	18	14	9	10	0.666667	0.583333	0.416667	0.357143	0.608696	0.642857	0.391304	0.357143	0.391304	0.372549	0.333333	0.416667	0.583333	0.608696	1.25155	0.28067
original_glrlm_ShortRunHighGrayLevelEmphasis	0.618012	0.458377	0.777647	18.714	0.678571	0.608696	0.647059	19	14	9	9	0.678571	0.608696	0.391304	0.321429	0.608696	0.678571	0.391304	0.321429	0.391304	0.352941	0.321429	0.391304	0.608696	0.608696	1.28727	0.256435
original_glrlm_ShortRunLowGrayLevelEmphasis	0.701863	0.55577	0.847957	0.0504259	0.678571	0.695652	0.686275	19	16	7	9	0.730769	0.64	0.36	0.321429	0.695652	0.678571	0.304348	0.321429	0.304348	0.313725	0.269231	0.36	0.64	0.695652	1.37422	0.195944
original_glszm_GrayLevelNonUniformity	0.809006	0.686163	0.931849	18.5636	0.678571	0.913043	0.784314	19	21	2	9	0.904762	0.7	0.3	0.321429	0.913043	0.678571	0.0869565	0.321429	0.0869565	0.215686	0.0952381	0.3	0.7	0.913043	1.59161	0.110878
original_glszm_GrayLevelNonUniformityNormalized	0.48913	0.325893	0.652368	0.227322	0.571429	0.521739	0.54902	16	12	11	12	0.592593	0.5	0.5	0.428571	0.521739	0.571429	0.478261	0.428571	0.478261	0.45098	0.407407	0.5	0.5	0.521739	1.09317	0.412407
original_glszm_GrayLevelVariance	0.583851	0.424762	0.74294	2.26511	0.285714	0.956522	0.588235	8	22	1	20	0.888889	0.52381	0.47619	0.714286	0.956522	0.285714	0.0434783	0.714286	0.0434783	0.411765	0.111111	0.47619	0.52381	0.956522	1.24224	0.512094
original_glszm_HighGrayLevelZoneEmphasis	0.619565	0.460749	0.778381	22.0938	0.607143	0.652174	0.627451	17	15	8	11	0.68	0.576923	0.423077	0.392857	0.652174	0.607143	0.347826	0.392857	0.347826	0.372549	0.32	0.423077	0.576923	0.652174	1.25932	0.27532
original_glszm_LargeAreaEmphasis	0.729814	0.584761	0.874867	13969.5	0.821429	0.695652	0.764706	23	16	7	5	0.766667	0.761905	0.238095	0.178571	0.695652	0.821429	0.304348	0.178571	0.304348	0.235294	0.233333	0.238095	0.761905	0.695652	1.51708	0.124515
original_glszm_LargeAreaHighGrayLevelEmphasis	0.765528	0.63205	0.899005	254310	0.785714	0.695652	0.745098	22	16	7	6	0.758621	0.727273	0.272727	0.214286	0.695652	0.785714	0.304348	0.214286	0.304348	0.254902	0.241379	0.272727	0.727273	0.695652	1.48137	0.138546
original_glszm_LargeAreaLowGrayLevelEmphasis	0.67236	0.514229	0.830492	422.738	0.75	0.695652	0.72549	21	16	7	7	0.75	0.695652	0.304348	0.25	0.695652	0.75	0.304348	0.25	0.304348	0.27451	0.25	0.304348	0.695652	0.695652	1.44565	0.155128
original_glszm_LowGrayLevelZoneEmphasis	0.670807	0.517366	0.824249	0.123561	0.607143	0.695652	0.647059	17	16	7	11	0.708333	0.592593	0.407407	0.392857	0.695652	0.607143	0.304348	0.392857	0.304348	0.352941	0.291667	0.407407	0.592593	0.695652	1.3028	0.246964
original_glszm_SizeZoneNonUniformity	0.791925	0.666213	0.917638	27.3368	0.642857	0.913043	0.764706	18	21	2	10	0.9	0.677419	0.322581	0.357143	0.913043	0.642857	0.0869565	0.357143	0.0869565	0.235294	0.1	0.322581	0.677419	0.913043	1.5559	0.135112
original_glszm_SizeZoneNonUniformityNormalized	0.57764	0.417167	0.738112	0.25784	0.392857	0.869565	0.607843	11	20	3	17	0.785714	0.540541	0.459459	0.607143	0.869565	0.392857	0.130435	0.607143	0.130435	0.392157	0.214286	0.459459	0.540541	0.869565	1.26242	0.385636
original_glszm_SmallAreaEmphasis	0.596273	0.437691	0.754855	0.497995	0.321429	0.956522	0.607843	9	22	1	19	0.9	0.536585	0.463415	0.678571	0.956522	0.321429	0.0434783	0.678571	0.0434783	0.392157	0.1	0.463415	0.536585	0.956522	1.27795	0.46235
original_glszm_SmallAreaHighGrayLevelEmphasis	0.621118	0.46179	0.780446	11.375	0.678571	0.652174	0.666667	19	15	8	9	0.703704	0.625	0.375	0.321429	0.652174	0.678571	0.347826	0.321429	0.347826	0.333333	0.296296	0.375	0.625	0.652174	1.33075	0.224299
original_glszm_SmallAreaLowGrayLevelEmphasis	0.661491	0.506284	0.816697	0.0616835	0.714286	0.608696	0.666667	20	14	9	8	0.689655	0.636364	0.363636	0.285714	0.608696	0.714286	0.391304	0.285714	0.391304	0.333333	0.310345	0.363636	0.636364	0.608696	1.32298	0.234752
original_glszm_ZoneEntropy	0.689441	0.53919	0.839692	4.44337	0.678571	0.73913	0.705882	19	17	6	9	0.76	0.653846	0.346154	0.321429	0.73913	0.678571	0.26087	0.321429	0.26087	0.294118	0.24	0.346154	0.653846	0.73913	1.4177	0.171369
original_glszm_ZonePercentage	0.639752	0.479419	0.800084	0.0428052	0.785714	0.608696	0.705882	22	14	9	6	0.709677	0.7	0.3	0.214286	0.608696	0.785714	0.391304	0.214286	0.391304	0.294118	0.290323	0.3	0.7	0.608696	1.39441	0.199037
original_glszm_ZoneVariance	0.732919	0.588778	0.87706	13289.5	0.821429	0.695652	0.764706	23	16	7	5	0.766667	0.761905	0.238095	0.178571	0.695652	0.821429	0.304348	0.178571	0.304348	0.235294	0.233333	0.238095	0.761905	0.695652	1.51708	0.124515
original_gldm_DependenceEntropy	0.64441	0.491512	0.797308	5.53677	0.464286	0.826087	0.627451	13	19	4	15	0.764706	0.558824	0.441176	0.535714	0.826087	0.464286	0.173913	0.535714	0.173913	0.372549	0.235294	0.441176	0.558824	0.826087	1.29037	0.317236
original_gldm_DependenceNonUniformity	0.809006	0.687014	0.930998	170.733	0.75	0.826087	0.784314	21	19	4	7	0.84	0.730769	0.269231	0.25	0.826087	0.75	0.173913	0.25	0.173913	0.215686	0.16	0.269231	0.730769	0.826087	1.57609	0.0927457
original_gldm_DependenceNonUniformityNormalized	0.597826	0.436877	0.758775	0.072194	0.642857	0.652174	0.647059	18	15	8	10	0.692308	0.6	0.4	0.357143	0.652174	0.642857	0.347826	0.357143	0.347826	0.352941	0.307692	0.4	0.6	0.652174	1.29503	0.248534
original_gldm_DependenceVariance	0.562112	0.400264	0.72396	15.3852	0.607143	0.608696	0.607843	17	14	9	11	0.653846	0.56	0.44	0.392857	0.608696	0.607143	0.391304	0.392857	0.391304	0.392157	0.346154	0.44	0.56	0.608696	1.21584	0.307456
original_gldm_GrayLevelNonUniformity	0.784161	0.655347	0.912976	655.17	0.821429	0.695652	0.764706	23	16	7	5	0.766667	0.761905	0.238095	0.178571	0.695652	0.821429	0.304348	0.178571	0.304348	0.235294	0.233333	0.238095	0.761905	0.695652	1.51708	0.124515
original_gldm_GrayLevelVariance	0.523292	0.360728	0.685856	0.812855	0.642857	0.478261	0.568627	18	11	12	10	0.6	0.52381	0.47619	0.357143	0.478261	0.642857	0.521739	0.357143	0.521739	0.431373	0.4	0.47619	0.52381	0.478261	1.12112	0.399763
original_gldm_HighGrayLevelEmphasis	0.630435	0.472177	0.788692	24.6477	0.785714	0.565217	0.686275	22	13	10	6	0.6875	0.684211	0.315789	0.214286	0.565217	0.785714	0.434783	0.214286	0.434783	0.313725	0.3125	0.315789	0.684211	0.565217	1.35093	0.234954
original_gldm_LargeDependenceEmphasis	0.590062	0.428993	0.751131	79.9814	0.607143	0.652174	0.627451	17	15	8	11	0.68	0.576923	0.423077	0.392857	0.652174	0.607143	0.347826	0.392857	0.347826	0.372549	0.32	0.423077	0.576923	0.652174	1.25932	0.27532
original_gldm_LargeDependenceHighGrayLevelEmphasis	0.726708	0.588372	0.865044	1880.32	0.75	0.608696	0.686275	21	14	9	7	0.7	0.666667	0.333333	0.25	0.608696	0.75	0.391304	0.25	0.391304	0.313725	0.3	0.333333	0.666667	0.608696	1.3587	0.215619
original_gldm_LargeDependenceLowGrayLevelEmphasis	0.548137	0.38312	0.713153	4.36711	0.642857	0.565217	0.607843	18	13	10	10	0.642857	0.565217	0.434783	0.357143	0.565217	0.642857	0.434783	0.357143	0.434783	0.392157	0.357143	0.434783	0.565217	0.565217	1.20807	0.316587
original_gldm_LowGrayLevelEmphasis	0.677019	0.525279	0.828758	0.0578078	0.678571	0.652174	0.666667	19	15	8	9	0.703704	0.625	0.375	0.321429	0.652174	0.678571	0.347826	0.321429	0.347826	0.333333	0.296296	0.375	0.625	0.652174	1.33075	0.224299
original_gldm_SmallDependenceEmphasis	0.608696	0.445908	0.771483	0.0569793	0.714286	0.652174	0.686275	20	15	8	8	0.714286	0.652174	0.347826	0.285714	0.652174	0.714286	0.347826	0.285714	0.347826	0.313725	0.285714	0.347826	0.652174	0.652174	1.36646	0.202616
original_gldm_SmallDependenceHighGrayLevelEmphasis	0.532609	0.368924	0.696293	1.038	0.5	0.695652	0.588235	14	16	7	14	0.666667	0.533333	0.466667	0.5	0.695652	0.5	0.304348	0.5	0.304348	0.411765	0.333333	0.466667	0.533333	0.695652	1.19565	0.342628
original_gldm_SmallDependenceLowGrayLevelEmphasis	0.748447	0.612834	0.884061	0.00771512	0.642857	0.826087	0.72549	18	19	4	10	0.818182	0.655172	0.344828	0.357143	0.826087	0.642857	0.173913	0.357143	0.173913	0.27451	0.181818	0.344828	0.655172	0.826087	1.46894	0.157797
original_ngtdm_Busyness	0.742236	0.600229	0.884243	6.78976	0.785714	0.73913	0.764706	22	17	6	6	0.785714	0.73913	0.26087	0.214286	0.73913	0.785714	0.26087	0.214286	0.26087	0.235294	0.214286	0.26087	0.73913	0.73913	1.52484	0.113971
original_ngtdm_Coarseness	0.799689	0.675458	0.923921	0.00460333	0.642857	0.913043	0.764706	18	21	2	10	0.9	0.677419	0.322581	0.357143	0.913043	0.642857	0.0869565	0.357143	0.0869565	0.235294	0.1	0.322581	0.677419	0.913043	1.5559	0.135112
original_ngtdm_Complexity	0.59472	0.435305	0.754136	13.7694	0.607143	0.695652	0.647059	17	16	7	11	0.708333	0.592593	0.407407	0.392857	0.695652	0.607143	0.304348	0.392857	0.304348	0.352941	0.291667	0.407407	0.592593	0.695652	1.3028	0.246964
original_ngtdm_Contrast	0.653727	0.498012	0.809442	0.0303208	0.571429	0.782609	0.666667	16	18	5	12	0.761905	0.6	0.4	0.428571	0.782609	0.571429	0.217391	0.428571	0.217391	0.333333	0.238095	0.4	0.6	0.782609	1.35404	0.230932
original_ngtdm_Strength	0.734472	0.590748	0.878196	0.0626269	0.821429	0.695652	0.764706	23	16	7	5	0.766667	0.761905	0.238095	0.178571	0.695652	0.821429	0.304348	0.178571	0.304348	0.235294	0.233333	0.238095	0.761905	0.695652	1.51708	0.124515
The receiver operating characteristics for all extracted features from non-contrast-enhanced CT scans of patients examined on scanner A are listed. Each row shows the following parameters for each feature: the area under the curve (AUC, including minimum and maximum AUC), specificity, sensitivity, accuracy, true negative (tn), true positive (tp), false negative (fn), false positive (fp), negative…
