# Supplementary material for: CT radiomics to predict Deauville score 4 positive and negative Hodgkin lymphoma manifestations
Source: Sci Rep. 2022 Nov 21;12:20008. doi: 10.1038/s41598-022-24227-0 (PMC9678888; doi:10.1038/s41598-022-24227-0)
Supplement: Supplementary file 1 — Supplementary Information. [file 41598_2022_24227_MOESM1_ESM.zip › S4b_ROC_Scanner_B.xlsx]

## Sheet: ROC SCANNER B
Receiver operating characteristics of data from scanner B
feature	auc	auc_min	auc_max	threshold	specificity	sensitivity	accuracy	tn	tp	fn	fp	npv	ppv	fdr	fpr	tpr	tnr	fnr	1-specificity	1-sensitivity	1-accuracy	1-npv	1-ppv	precision	recall	youden	closest.topleft
original_shape_Elongation	0.685315	0.355794	0.684578	0.682075	0.727273	0.769231	0.75	8	10	3	3	0.727273	0.769231	0.230769	0.272727	0.769231	0.727273	0.230769	0.272727	0.230769	0.25	0.272727	0.230769	0.769231	0.769231	1.4965	0.127635
original_shape_Flatness	0.797203	0.362538	0.690257	0.50645	0.909091	0.615385	0.75	10	8	5	1	0.666667	0.888889	0.111111	0.0909091	0.615385	0.909091	0.384615	0.0909091	0.384615	0.25	0.333333	0.111111	0.888889	0.615385	1.52448	0.156193
original_shape_LeastAxisLength	0.58042	0.614727	0.888379	7.01975	0.272727	1	0.666667	3	13	0	8	1	0.619048	0.380952	0.727273	1	0.272727	0	0.727273	0	0.333333	0	0.380952	0.619048	1	1.27273	0.528926
original_shape_MajorAxisLength	0.608392	0.663034	0.911501	24.4406	0.818182	0.615385	0.708333	9	8	5	2	0.642857	0.8	0.2	0.181818	0.615385	0.818182	0.384615	0.181818	0.384615	0.291667	0.357143	0.2	0.8	0.615385	1.43357	0.180987
original_shape_Maximum2DDiameterColumn	0.566434	0.630587	0.897363	27.8887	0.636364	0.692308	0.666667	7	9	4	4	0.636364	0.692308	0.307692	0.363636	0.692308	0.636364	0.307692	0.363636	0.307692	0.333333	0.363636	0.307692	0.692308	0.692308	1.32867	0.226906
original_shape_Maximum2DDiameterRow	0.56993	0.607773	0.889121	27.1486	0.727273	0.615385	0.666667	8	8	5	3	0.615385	0.727273	0.272727	0.272727	0.615385	0.727273	0.384615	0.272727	0.384615	0.333333	0.384615	0.272727	0.727273	0.615385	1.34266	0.222309
original_shape_Maximum2DDiameterSlice	0.486014	0.674243	0.915819	12.2718	0.181818	1	0.625	2	13	0	9	1	0.590909	0.409091	0.818182	1	0.181818	0	0.818182	0	0.375	0	0.409091	0.590909	1	1.18182	0.669421
original_shape_Maximum3DDiameter	0.587413	0.641954	0.907736	28.5261	0.727273	0.538462	0.625	8	7	6	3	0.571429	0.7	0.3	0.272727	0.538462	0.727273	0.461538	0.272727	0.461538	0.375	0.428571	0.3	0.7	0.538462	1.26573	0.287398
original_shape_MeshVolume	0.503497	0.656058	0.918476	5215.38	0.636364	0.692308	0.666667	7	9	4	4	0.636364	0.692308	0.307692	0.363636	0.692308	0.636364	0.307692	0.363636	0.307692	0.333333	0.363636	0.307692	0.692308	0.692308	1.32867	0.226906
original_shape_MinorAxisLength	0.524476	0.646278	0.909622	22.6232	0.454545	0.769231	0.625	5	10	3	6	0.625	0.625	0.375	0.545455	0.769231	0.454545	0.230769	0.545455	0.230769	0.375	0.375	0.375	0.625	0.769231	1.22378	0.350775
original_shape_Sphericity	0.713287	0.49093	0.79789	0.663049	0.545455	0.846154	0.708333	6	11	2	5	0.75	0.6875	0.3125	0.454545	0.846154	0.545455	0.153846	0.454545	0.153846	0.291667	0.25	0.3125	0.6875	0.846154	1.39161	0.23028
original_shape_SurfaceArea	0.545455	0.669758	0.926515	1813.2	0.636364	0.692308	0.666667	7	9	4	4	0.636364	0.692308	0.307692	0.363636	0.692308	0.636364	0.307692	0.363636	0.307692	0.333333	0.363636	0.307692	0.692308	0.692308	1.32867	0.226906
original_shape_SurfaceVolumeRatio	0.587413	0.62094	0.897694	0.826016	0.272727	1	0.666667	3	13	0	8	1	0.619048	0.380952	0.727273	1	0.272727	0	0.727273	0	0.333333	0	0.380952	0.619048	1	1.27273	0.528926
original_shape_VoxelVolume	0.503497	0.658065	0.919575	5292.57	0.636364	0.692308	0.666667	7	9	4	4	0.636364	0.692308	0.307692	0.363636	0.692308	0.636364	0.307692	0.363636	0.307692	0.333333	0.363636	0.307692	0.692308	0.692308	1.32867	0.226906
original_firstorder_10Percentile	0.541958	0.491152	0.799221	18	0.909091	0.307692	0.583333	10	4	9	1	0.526316	0.8	0.2	0.0909091	0.307692	0.909091	0.692308	0.0909091	0.692308	0.416667	0.473684	0.2	0.8	0.307692	1.21678	0.487554
original_firstorder_90Percentile	0.769231	0.541997	0.83378	58.55	0.727273	0.846154	0.791667	8	11	2	3	0.8	0.785714	0.214286	0.272727	0.846154	0.727273	0.153846	0.272727	0.153846	0.208333	0.2	0.214286	0.785714	0.846154	1.57343	0.0980488
original_firstorder_Energy	0.48951	0.679559	0.926031	1087706675	0.636364	0.615385	0.625	7	8	5	4	0.583333	0.666667	0.333333	0.363636	0.615385	0.636364	0.384615	0.363636	0.384615	0.375	0.416667	0.333333	0.666667	0.615385	1.25175	0.28016
original_firstorder_Entropy	0.692308	0.358042	0.682331	1.62192	0.636364	0.846154	0.75	7	11	2	4	0.777778	0.733333	0.266667	0.363636	0.846154	0.636364	0.153846	0.363636	0.153846	0.25	0.222222	0.266667	0.733333	0.846154	1.48252	0.1559
original_firstorder_InterquartileRange	0.692308	0.372327	0.695996	22.5	0.545455	0.846154	0.708333	6	11	2	5	0.75	0.6875	0.3125	0.454545	0.846154	0.545455	0.153846	0.454545	0.153846	0.291667	0.25	0.3125	0.6875	0.846154	1.39161	0.23028
original_firstorder_Kurtosis	0.517483	0.444862	0.760107	2.99876	0.727273	0.538462	0.625	8	7	6	3	0.571429	0.7	0.3	0.272727	0.538462	0.727273	0.461538	0.272727	0.461538	0.375	0.428571	0.3	0.7	0.538462	1.26573	0.287398
original_firstorder_Maximum	0.77972	0.486894	0.797267	86	0.454545	1	0.75	5	13	0	6	1	0.684211	0.315789	0.545455	1	0.454545	0	0.545455	0	0.25	0	0.315789	0.684211	1	1.45455	0.297521
original_firstorder_MeanAbsoluteDeviation	0.692308	0.367389	0.691617	13.5502	0.636364	0.846154	0.75	7	11	2	4	0.777778	0.733333	0.266667	0.363636	0.846154	0.636364	0.153846	0.363636	0.153846	0.25	0.222222	0.266667	0.733333	0.846154	1.48252	0.1559
original_firstorder_Mean	0.825175	0.619827	0.88949	37.4668	0.818182	0.769231	0.791667	9	10	3	2	0.75	0.833333	0.166667	0.181818	0.769231	0.818182	0.230769	0.181818	0.230769	0.208333	0.25	0.166667	0.833333	0.769231	1.58741	0.0863123
original_firstorder_Median	0.835664	0.610384	0.883405	36.5	0.818182	0.846154	0.833333	9	11	2	2	0.818182	0.846154	0.153846	0.181818	0.846154	0.818182	0.153846	0.181818	0.153846	0.166667	0.181818	0.153846	0.846154	0.846154	1.66434	0.0567265
original_firstorder_Minimum	0.583916	0.404662	0.725773	-28.5	0.727273	0.538462	0.625	8	7	6	3	0.571429	0.7	0.3	0.272727	0.538462	0.727273	0.461538	0.272727	0.461538	0.375	0.428571	0.3	0.7	0.538462	1.26573	0.287398
original_firstorder_Range	0.734266	0.453234	0.767263	110	0.545455	0.923077	0.75	6	12	1	5	0.857143	0.705882	0.294118	0.454545	0.923077	0.545455	0.0769231	0.454545	0.0769231	0.25	0.142857	0.294118	0.705882	0.923077	1.46853	0.212529
original_firstorder_RobustMeanAbsoluteDeviation	0.699301	0.367586	0.69142	10.0109	0.727273	0.692308	0.708333	8	9	4	3	0.666667	0.75	0.25	0.272727	0.692308	0.727273	0.307692	0.272727	0.307692	0.291667	0.333333	0.25	0.75	0.692308	1.41958	0.169055
original_firstorder_RootMeanSquared	0.825175	0.62626	0.892374	1037.68	0.818182	0.769231	0.791667	9	10	3	2	0.75	0.833333	0.166667	0.181818	0.769231	0.818182	0.230769	0.181818	0.230769	0.208333	0.25	0.166667	0.833333	0.769231	1.58741	0.0863123
original_firstorder_Skewness	0.629371	0.44685	0.767436	-0.0180555	0.909091	0.384615	0.625	10	5	8	1	0.555556	0.833333	0.166667	0.0909091	0.384615	0.909091	0.615385	0.0909091	0.615385	0.375	0.444444	0.166667	0.833333	0.384615	1.29371	0.386963
original_firstorder_TotalEnergy	0.503497	0.658066	0.919574	5.6522e+09	0.636364	0.692308	0.666667	7	9	4	4	0.636364	0.692308	0.307692	0.363636	0.692308	0.636364	0.307692	0.363636	0.307692	0.333333	0.363636	0.307692	0.692308	0.692308	1.32867	0.226906
original_firstorder_Uniformity	0.699301	0.359761	0.683717	0.382788	0.636364	0.846154	0.75	7	11	2	4	0.777778	0.733333	0.266667	0.363636	0.846154	0.636364	0.153846	0.363636	0.153846	0.25	0.222222	0.266667	0.733333	0.846154	1.48252	0.1559
original_firstorder_Variance	0.699301	0.360911	0.685673	294.623	0.636364	0.846154	0.75	7	11	2	4	0.777778	0.733333	0.266667	0.363636	0.846154	0.636364	0.153846	0.363636	0.153846	0.25	0.222222	0.266667	0.733333	0.846154	1.48252	0.1559
original_glcm_Autocorrelation	0.678322	0.475542	0.791538	9.39621	0.545455	0.846154	0.708333	6	11	2	5	0.75	0.6875	0.3125	0.454545	0.846154	0.545455	0.153846	0.454545	0.153846	0.291667	0.25	0.3125	0.6875	0.846154	1.39161	0.23028
original_glcm_ClusterProminence	0.643357	0.337625	0.662375	4.31142	0.545455	0.846154	0.708333	6	11	2	5	0.75	0.6875	0.3125	0.454545	0.846154	0.545455	0.153846	0.454545	0.153846	0.291667	0.25	0.3125	0.6875	0.846154	1.39161	0.23028
original_glcm_ClusterShade	0.622378	0.402534	0.727901	-0.394617	0.363636	0.923077	0.666667	4	12	1	7	0.8	0.631579	0.368421	0.636364	0.923077	0.363636	0.0769231	0.636364	0.0769231	0.333333	0.2	0.368421	0.631579	0.923077	1.28671	0.410876
original_glcm_ClusterTendency	0.657343	0.355833	0.681434	1.16111	0.545455	0.846154	0.708333	6	11	2	5	0.75	0.6875	0.3125	0.454545	0.846154	0.545455	0.153846	0.454545	0.153846	0.291667	0.25	0.3125	0.6875	0.846154	1.39161	0.23028
original_glcm_Contrast	0.72028	0.358538	0.684941	1.13622	0.818182	0.615385	0.708333	9	8	5	2	0.642857	0.8	0.2	0.181818	0.615385	0.818182	0.384615	0.181818	0.384615	0.291667	0.357143	0.2	0.8	0.615385	1.43357	0.180987
original_glcm_Correlation	0.713287	0.363822	0.688973	0.14644	0.818182	0.692308	0.75	9	9	4	2	0.692308	0.818182	0.181818	0.181818	0.692308	0.818182	0.307692	0.181818	0.307692	0.25	0.307692	0.181818	0.818182	0.692308	1.51049	0.127732
original_glcm_DifferenceAverage	0.727273	0.353795	0.680366	0.722361	0.727273	0.769231	0.75	8	10	3	3	0.727273	0.769231	0.230769	0.272727	0.769231	0.727273	0.230769	0.272727	0.230769	0.25	0.272727	0.230769	0.769231	0.769231	1.4965	0.127635
original_glcm_DifferenceEntropy	0.755245	0.368964	0.696253	1.46397	0.818182	0.692308	0.75	9	9	4	2	0.692308	0.818182	0.181818	0.181818	0.692308	0.818182	0.307692	0.181818	0.307692	0.25	0.307692	0.181818	0.818182	0.692308	1.51049	0.127732
original_glcm_DifferenceVariance	0.748252	0.366313	0.692693	0.495286	0.818182	0.692308	0.75	9	9	4	2	0.692308	0.818182	0.181818	0.181818	0.692308	0.818182	0.307692	0.181818	0.307692	0.25	0.307692	0.181818	0.818182	0.692308	1.51049	0.127732
original_glcm_Id	0.734266	0.355747	0.68152	0.683566	0.727273	0.769231	0.75	8	10	3	3	0.727273	0.769231	0.230769	0.272727	0.769231	0.727273	0.230769	0.272727	0.230769	0.25	0.272727	0.230769	0.769231	0.769231	1.4965	0.127635
original_glcm_Idm	0.734266	0.352172	0.678884	0.667714	0.727273	0.769231	0.75	8	10	3	3	0.727273	0.769231	0.230769	0.272727	0.769231	0.727273	0.230769	0.272727	0.230769	0.25	0.272727	0.230769	0.769231	0.769231	1.4965	0.127635
original_glcm_Idmn	0.594406	0.514068	0.815125	0.973671	0.636364	0.692308	0.666667	7	9	4	4	0.636364	0.692308	0.307692	0.363636	0.692308	0.636364	0.307692	0.363636	0.307692	0.333333	0.363636	0.307692	0.692308	0.692308	1.32867	0.226906
original_glcm_Idn	0.573427	0.502767	0.807792	0.891777	0.818182	0.538462	0.666667	9	7	6	2	0.6	0.777778	0.222222	0.181818	0.538462	0.818182	0.461538	0.181818	0.461538	0.333333	0.4	0.222222	0.777778	0.538462	1.35664	0.246076
original_glcm_Imc1	0.468531	0.497199	0.804043	-0.0186002	0.181818	0.923077	0.583333	2	12	1	9	0.666667	0.571429	0.428571	0.818182	0.923077	0.181818	0.0769231	0.818182	0.0769231	0.416667	0.333333	0.428571	0.571429	0.923077	1.1049	0.675339
original_glcm_Imc2	0.440559	0.508024	0.811851	0.293167	0.636364	0.538462	0.583333	7	7	6	4	0.538462	0.636364	0.363636	0.363636	0.538462	0.636364	0.461538	0.363636	0.461538	0.416667	0.461538	0.363636	0.636364	0.538462	1.17483	0.345249
original_glcm_InverseVariance	0.48951	0.410014	0.739054	0.503941	0.727273	0.538462	0.625	8	7	6	3	0.571429	0.7	0.3	0.272727	0.538462	0.727273	0.461538	0.272727	0.461538	0.375	0.428571	0.3	0.7	0.538462	1.26573	0.287398
original_glcm_JointAverage	0.671329	0.475542	0.791538	3.04692	0.545455	0.846154	0.708333	6	11	2	5	0.75	0.6875	0.3125	0.454545	0.846154	0.545455	0.153846	0.454545	0.153846	0.291667	0.25	0.3125	0.6875	0.846154	1.39161	0.23028
original_glcm_JointEnergy	0.713287	0.345483	0.670045	0.15556	0.636364	0.846154	0.75	7	11	2	4	0.777778	0.733333	0.266667	0.363636	0.846154	0.636364	0.153846	0.363636	0.153846	0.25	0.222222	0.266667	0.733333	0.846154	1.48252	0.1559
original_glcm_JointEntropy	0.713287	0.331574	0.656004	3.14445	0.636364	0.846154	0.75	7	11	2	4	0.777778	0.733333	0.266667	0.363636	0.846154	0.636364	0.153846	0.363636	0.153846	0.25	0.222222	0.266667	0.733333	0.846154	1.48252	0.1559
original_glcm_MCC	0.608392	0.479791	0.790395	0.164859	1	0.230769	0.583333	11	3	10	0	0.52381	1	0	0	0.230769	1	0.769231	0	0.769231	0.416667	0.47619	0	1	0.230769	1.23077	0.591716
original_glcm_MaximumProbability	0.706294	0.361182	0.685402	0.283578	0.636364	0.846154	0.75	7	11	2	4	0.777778	0.733333	0.266667	0.363636	0.846154	0.636364	0.153846	0.363636	0.153846	0.25	0.222222	0.266667	0.733333	0.846154	1.48252	0.1559
original_glcm_SumAverage	0.671329	0.475542	0.791538	6.09385	0.545455	0.846154	0.708333	6	11	2	5	0.75	0.6875	0.3125	0.454545	0.846154	0.545455	0.153846	0.454545	0.153846	0.291667	0.25	0.3125	0.6875	0.846154	1.39161	0.23028
original_glcm_SumEntropy	0.664336	0.34948	0.675364	2.14168	0.545455	0.846154	0.708333	6	11	2	5	0.75	0.6875	0.3125	0.454545	0.846154	0.545455	0.153846	0.454545	0.153846	0.291667	0.25	0.3125	0.6875	0.846154	1.39161	0.23028
original_glcm_SumSquares	0.692308	0.346776	0.671857	0.539598	0.636364	0.846154	0.75	7	11	2	4	0.777778	0.733333	0.266667	0.363636	0.846154	0.636364	0.153846	0.363636	0.153846	0.25	0.222222	0.266667	0.733333	0.846154	1.48252	0.1559
original_glrlm_GrayLevelNonUniformity	0.51049	0.667015	0.919941	220.665	0.636364	0.692308	0.666667	7	9	4	4	0.636364	0.692308	0.307692	0.363636	0.692308	0.636364	0.307692	0.363636	0.307692	0.333333	0.363636	0.307692	0.692308	0.692308	1.32867	0.226906
original_glrlm_GrayLevelNonUniformityNormalized	0.692308	0.34388	0.668543	0.318338	0.727273	0.692308	0.708333	8	9	4	3	0.666667	0.75	0.25	0.272727	0.692308	0.727273	0.307692	0.272727	0.307692	0.291667	0.333333	0.25	0.75	0.692308	1.41958	0.169055
original_glrlm_GrayLevelVariance	0.692308	0.348384	0.673355	0.711992	0.636364	0.769231	0.708333	7	10	3	4	0.7	0.714286	0.285714	0.363636	0.769231	0.636364	0.230769	0.363636	0.230769	0.291667	0.3	0.285714	0.714286	0.769231	1.40559	0.185486
original_glrlm_HighGrayLevelRunEmphasis	0.678322	0.473927	0.790049	9.7881	0.545455	0.846154	0.708333	6	11	2	5	0.75	0.6875	0.3125	0.454545	0.846154	0.545455	0.153846	0.454545	0.153846	0.291667	0.25	0.3125	0.6875	0.846154	1.39161	0.23028
original_glrlm_LongRunEmphasis	0.573427	0.439881	0.761983	2.62003	0.636364	0.615385	0.625	7	8	5	4	0.583333	0.666667	0.333333	0.363636	0.615385	0.636364	0.384615	0.363636	0.384615	0.375	0.416667	0.333333	0.666667	0.615385	1.25175	0.28016
original_glrlm_LongRunHighGrayLevelEmphasis	0.629371	0.598933	0.873117	38.8359	0.727273	0.615385	0.666667	8	8	5	3	0.615385	0.727273	0.272727	0.272727	0.615385	0.727273	0.384615	0.272727	0.384615	0.333333	0.384615	0.272727	0.727273	0.615385	1.34266	0.222309
original_glrlm_LongRunLowGrayLevelEmphasis	0.685315	0.427932	0.755298	0.44149	0.454545	0.923077	0.708333	5	12	1	6	0.833333	0.666667	0.333333	0.545455	0.923077	0.454545	0.0769231	0.545455	0.0769231	0.291667	0.166667	0.333333	0.666667	0.923077	1.37762	0.303438
original_glrlm_LowGrayLevelRunEmphasis	0.671329	0.526994	0.830148	0.0814956	0.818182	0.538462	0.666667	9	7	6	2	0.6	0.777778	0.222222	0.181818	0.538462	0.818182	0.461538	0.181818	0.461538	0.333333	0.4	0.222222	0.777778	0.538462	1.35664	0.246076
original_glrlm_RunEntropy	0.636364	0.533343	0.830011	3.13249	0.909091	0.461538	0.666667	10	6	7	1	0.588235	0.857143	0.142857	0.0909091	0.461538	0.909091	0.538462	0.0909091	0.538462	0.333333	0.411765	0.142857	0.857143	0.461538	1.37063	0.298205
original_glrlm_RunLengthNonUniformity	0.454545	0.692574	0.93165	337.64	0.636364	0.538462	0.583333	7	7	6	4	0.538462	0.636364	0.363636	0.363636	0.538462	0.636364	0.461538	0.363636	0.461538	0.416667	0.461538	0.363636	0.636364	0.538462	1.17483	0.345249
original_glrlm_RunLengthNonUniformityNormalized	0.587413	0.42713	0.749889	0.581921	0.636364	0.615385	0.625	7	8	5	4	0.583333	0.666667	0.333333	0.363636	0.615385	0.636364	0.384615	0.363636	0.384615	0.375	0.416667	0.333333	0.666667	0.615385	1.25175	0.28016
original_glrlm_RunPercentage	0.58042	0.433315	0.756126	0.720131	0.636364	0.615385	0.625	7	8	5	4	0.583333	0.666667	0.333333	0.363636	0.615385	0.636364	0.384615	0.363636	0.384615	0.375	0.416667	0.333333	0.666667	0.615385	1.25175	0.28016
original_glrlm_RunVariance	0.559441	0.458166	0.777859	0.610607	0.636364	0.615385	0.625	7	8	5	4	0.583333	0.666667	0.333333	0.363636	0.615385	0.636364	0.384615	0.363636	0.384615	0.375	0.416667	0.333333	0.666667	0.615385	1.25175	0.28016
original_glrlm_ShortRunEmphasis	0.601399	0.418591	0.7429	0.827885	0.909091	0.384615	0.625	10	5	8	1	0.555556	0.833333	0.166667	0.0909091	0.384615	0.909091	0.615385	0.0909091	0.615385	0.375	0.444444	0.166667	0.833333	0.384615	1.29371	0.386963
original_glrlm_ShortRunHighGrayLevelEmphasis	0.671329	0.458377	0.777647	7.14063	0.454545	0.923077	0.708333	5	12	1	6	0.833333	0.666667	0.333333	0.545455	0.923077	0.454545	0.0769231	0.545455	0.0769231	0.291667	0.166667	0.333333	0.666667	0.923077	1.37762	0.303438
original_glrlm_ShortRunLowGrayLevelEmphasis	0.657343	0.55577	0.847957	0.106332	0.545455	0.769231	0.666667	6	10	3	5	0.666667	0.666667	0.333333	0.454545	0.769231	0.545455	0.230769	0.454545	0.230769	0.333333	0.333333	0.333333	0.666667	0.769231	1.31469	0.259866
original_glszm_GrayLevelNonUniformity	0.461538	0.686163	0.931849	11.2068	0.636364	0.538462	0.583333	7	7	6	4	0.538462	0.636364	0.363636	0.363636	0.538462	0.636364	0.461538	0.363636	0.461538	0.416667	0.461538	0.363636	0.636364	0.538462	1.17483	0.345249
original_glszm_GrayLevelNonUniformityNormalized	0.552448	0.325893	0.652368	0.18191	0.909091	0.307692	0.583333	10	4	9	1	0.526316	0.8	0.2	0.0909091	0.307692	0.909091	0.692308	0.0909091	0.692308	0.416667	0.473684	0.2	0.8	0.307692	1.21678	0.487554
original_glszm_GrayLevelVariance	0.72028	0.424762	0.74294	2.34068	0.727273	0.769231	0.75	8	10	3	3	0.727273	0.769231	0.230769	0.272727	0.769231	0.727273	0.230769	0.272727	0.230769	0.25	0.272727	0.230769	0.769231	0.769231	1.4965	0.127635
original_glszm_HighGrayLevelZoneEmphasis	0.643357	0.460749	0.778381	16.1848	0.727273	0.615385	0.666667	8	8	5	3	0.615385	0.727273	0.272727	0.272727	0.615385	0.727273	0.384615	0.272727	0.384615	0.333333	0.384615	0.272727	0.727273	0.615385	1.34266	0.222309
original_glszm_LargeAreaEmphasis	0.48951	0.584761	0.874867	8859.38	0.636364	0.615385	0.625	7	8	5	4	0.583333	0.666667	0.333333	0.363636	0.615385	0.636364	0.384615	0.363636	0.384615	0.375	0.416667	0.333333	0.666667	0.615385	1.25175	0.28016
original_glszm_LargeAreaHighGrayLevelEmphasis	0.482517	0.63205	0.899005	108061	0.636364	0.615385	0.625	7	8	5	4	0.583333	0.666667	0.333333	0.363636	0.615385	0.636364	0.384615	0.363636	0.384615	0.375	0.416667	0.333333	0.666667	0.615385	1.25175	0.28016
original_glszm_LargeAreaLowGrayLevelEmphasis	0.552448	0.514229	0.830492	179.473	0.727273	0.538462	0.625	8	7	6	3	0.571429	0.7	0.3	0.272727	0.538462	0.727273	0.461538	0.272727	0.461538	0.375	0.428571	0.3	0.7	0.538462	1.26573	0.287398
original_glszm_LowGrayLevelZoneEmphasis	0.65035	0.517366	0.824249	0.12182	0.909091	0.461538	0.666667	10	6	7	1	0.588235	0.857143	0.142857	0.0909091	0.461538	0.909091	0.538462	0.0909091	0.538462	0.333333	0.411765	0.142857	0.857143	0.461538	1.37063	0.298205
original_glszm_SizeZoneNonUniformity	0.594406	0.666213	0.917638	6.70996	0.363636	0.923077	0.666667	4	12	1	7	0.8	0.631579	0.368421	0.636364	0.923077	0.363636	0.0769231	0.636364	0.0769231	0.333333	0.2	0.368421	0.631579	0.923077	1.28671	0.410876
original_glszm_SizeZoneNonUniformityNormalized	0.664336	0.417167	0.738112	0.245404	0.363636	1	0.708333	4	13	0	7	1	0.65	0.35	0.636364	1	0.363636	0	0.636364	0	0.291667	0	0.35	0.65	1	1.36364	0.404959
original_glszm_SmallAreaEmphasis	0.664336	0.437691	0.754855	0.488171	0.363636	1	0.708333	4	13	0	7	1	0.65	0.35	0.636364	1	0.363636	0	0.636364	0	0.291667	0	0.35	0.65	1	1.36364	0.404959
original_glszm_SmallAreaHighGrayLevelEmphasis	0.685315	0.46179	0.780446	6.95186	0.636364	0.769231	0.708333	7	10	3	4	0.7	0.714286	0.285714	0.363636	0.769231	0.636364	0.230769	0.363636	0.230769	0.291667	0.3	0.285714	0.714286	0.769231	1.40559	0.185486
original_glszm_SmallAreaLowGrayLevelEmphasis	0.552448	0.506284	0.816697	0.0839064	0.818182	0.461538	0.625	9	6	7	2	0.5625	0.75	0.25	0.181818	0.461538	0.818182	0.538462	0.181818	0.538462	0.375	0.4375	0.25	0.75	0.461538	1.27972	0.322999
original_glszm_ZoneEntropy	0.643357	0.53919	0.839692	3.77654	0.636364	0.692308	0.666667	7	9	4	4	0.636364	0.692308	0.307692	0.363636	0.692308	0.636364	0.307692	0.363636	0.307692	0.333333	0.363636	0.307692	0.692308	0.692308	1.32867	0.226906
original_glszm_ZonePercentage	0.440559	0.479419	0.800084	0.153949	0.0909091	1	0.583333	1	13	0	10	1	0.565217	0.434783	0.909091	1	0.0909091	0	0.909091	0	0.416667	0	0.434783	0.565217	1	1.09091	0.826446
original_glszm_ZoneVariance	0.496503	0.588778	0.87706	9940.18	0.636364	0.692308	0.666667	7	9	4	4	0.636364	0.692308	0.307692	0.363636	0.692308	0.636364	0.307692	0.363636	0.307692	0.333333	0.363636	0.307692	0.692308	0.692308	1.32867	0.226906
original_gldm_DependenceEntropy	0.573427	0.491512	0.797308	5.57411	1	0.230769	0.583333	11	3	10	0	0.52381	1	0	0	0.230769	1	0.769231	0	0.769231	0.416667	0.47619	0	1	0.230769	1.23077	0.591716
original_gldm_DependenceNonUniformity	0.433566	0.687014	0.930998	57.898	0.636364	0.538462	0.583333	7	7	6	4	0.538462	0.636364	0.363636	0.363636	0.538462	0.636364	0.461538	0.363636	0.461538	0.416667	0.461538	0.363636	0.636364	0.538462	1.17483	0.345249
original_gldm_DependenceNonUniformityNormalized	0.587413	0.436877	0.758775	0.0597571	0.545455	0.769231	0.666667	6	10	3	5	0.666667	0.666667	0.333333	0.454545	0.769231	0.545455	0.230769	0.454545	0.230769	0.333333	0.333333	0.333333	0.666667	0.769231	1.31469	0.259866
original_gldm_DependenceVariance	0.636364	0.400264	0.72396	21.1973	0.545455	0.769231	0.666667	6	10	3	5	0.666667	0.666667	0.333333	0.454545	0.769231	0.545455	0.230769	0.454545	0.230769	0.333333	0.333333	0.333333	0.666667	0.769231	1.31469	0.259866
original_gldm_GrayLevelNonUniformity	0.51049	0.655347	0.912976	390.361	0.636364	0.692308	0.666667	7	9	4	4	0.636364	0.692308	0.307692	0.363636	0.692308	0.636364	0.307692	0.363636	0.307692	0.333333	0.363636	0.307692	0.692308	0.692308	1.32867	0.226906
original_gldm_GrayLevelVariance	0.692308	0.360728	0.685856	0.557505	0.636364	0.846154	0.75	7	11	2	4	0.777778	0.733333	0.266667	0.363636	0.846154	0.636364	0.153846	0.363636	0.153846	0.25	0.222222	0.266667	0.733333	0.846154	1.48252	0.1559
original_gldm_HighGrayLevelEmphasis	0.678322	0.472177	0.788692	9.71297	0.545455	0.846154	0.708333	6	11	2	5	0.75	0.6875	0.3125	0.454545	0.846154	0.545455	0.153846	0.454545	0.153846	0.291667	0.25	0.3125	0.6875	0.846154	1.39161	0.23028
original_gldm_LargeDependenceEmphasis	0.587413	0.428993	0.751131	90.2066	0.636364	0.615385	0.625	7	8	5	4	0.583333	0.666667	0.333333	0.363636	0.615385	0.636364	0.384615	0.363636	0.384615	0.375	0.416667	0.333333	0.666667	0.615385	1.25175	0.28016
original_gldm_LargeDependenceHighGrayLevelEmphasis	0.531469	0.588372	0.865044	1488.72	0.818182	0.384615	0.583333	9	5	8	2	0.529412	0.714286	0.285714	0.181818	0.384615	0.818182	0.615385	0.181818	0.615385	0.416667	0.470588	0.285714	0.714286	0.384615	1.2028	0.411756
original_gldm_LargeDependenceLowGrayLevelEmphasis	0.657343	0.38312	0.713153	7.73212	0.727273	0.692308	0.708333	8	9	4	3	0.666667	0.75	0.25	0.272727	0.692308	0.727273	0.307692	0.272727	0.307692	0.291667	0.333333	0.25	0.75	0.692308	1.41958	0.169055
original_gldm_LowGrayLevelEmphasis	0.671329	0.525279	0.828758	0.0779667	0.818182	0.538462	0.666667	9	7	6	2	0.6	0.777778	0.222222	0.181818	0.538462	0.818182	0.461538	0.181818	0.461538	0.333333	0.4	0.222222	0.777778	0.538462	1.35664	0.246076
original_gldm_SmallDependenceEmphasis	0.58042	0.445908	0.771483	0.101729	0.909091	0.307692	0.583333	10	4	9	1	0.526316	0.8	0.2	0.0909091	0.307692	0.909091	0.692308	0.0909091	0.692308	0.416667	0.473684	0.2	0.8	0.307692	1.21678	0.487554
original_gldm_SmallDependenceHighGrayLevelEmphasis	0.657343	0.368924	0.696293	0.821346	0.636364	0.769231	0.708333	7	10	3	4	0.7	0.714286	0.285714	0.363636	0.769231	0.636364	0.230769	0.363636	0.230769	0.291667	0.3	0.285714	0.714286	0.769231	1.40559	0.185486
original_gldm_SmallDependenceLowGrayLevelEmphasis	0.545455	0.612834	0.884061	0.0117698	0.636364	0.615385	0.625	7	8	5	4	0.583333	0.666667	0.333333	0.363636	0.615385	0.636364	0.384615	0.363636	0.384615	0.375	0.416667	0.333333	0.666667	0.615385	1.25175	0.28016
original_ngtdm_Busyness	0.538462	0.600229	0.884243	5.28051	0.636364	0.615385	0.625	7	8	5	4	0.583333	0.666667	0.333333	0.363636	0.615385	0.636364	0.384615	0.363636	0.384615	0.375	0.416667	0.333333	0.666667	0.615385	1.25175	0.28016
original_ngtdm_Coarseness	0.468531	0.675458	0.923921	0.00691872	0.636364	0.615385	0.625	7	8	5	4	0.583333	0.666667	0.333333	0.363636	0.615385	0.636364	0.384615	0.363636	0.384615	0.375	0.416667	0.333333	0.666667	0.615385	1.25175	0.28016
original_ngtdm_Complexity	0.699301	0.435305	0.754136	21.1487	1	0.384615	0.666667	11	5	8	0	0.578947	1	0	0	0.384615	1	0.615385	0	0.615385	0.333333	0.421053	0	1	0.384615	1.38462	0.378698
original_ngtdm_Contrast	0.587413	0.498012	0.809442	0.0183295	0.454545	0.846154	0.666667	5	11	2	6	0.714286	0.647059	0.352941	0.545455	0.846154	0.454545	0.153846	0.545455	0.153846	0.333333	0.285714	0.352941	0.647059	0.846154	1.3007	0.321189
original_ngtdm_Strength	0.517483	0.590748	0.878196	0.111782	0.727273	0.538462	0.625	8	7	6	3	0.571429	0.7	0.3	0.272727	0.538462	0.727273	0.461538	0.272727	0.461538	0.375	0.428571	0.3	0.7	0.538462	1.26573	0.287398
The receiver operating characteristics for all extracted features from non-contrast-enhanced CT scans of patients examined on scanner B are listed. Each row shows the following parameters for each feature: the area under the curve (AUC, including minimum and maximum AUC), specificity, sensitivity, accuracy, true negative (tn), true positive (tp), false negative (fn), false positive (fp), negative…
