# Supplementary material for: CT radiomics to predict Deauville score 4 positive and negative Hodgkin lymphoma manifestations
Source: Sci Rep. 2022 Nov 21;12:20008. doi: 10.1038/s41598-022-24227-0 (PMC9678888; doi:10.1038/s41598-022-24227-0)
Supplement: Supplementary file 1 — Supplementary Information. [file 41598_2022_24227_MOESM1_ESM.zip › S5_Features_with_low_ICC.xlsx]

## Sheet: LOW INTERREADER AGREEMENT
Features	Features with low intraclass correlation coefficients on Scanner A	Features with low intraclass correlation coefficients on Scanner B
	low_icc_Scanner_A	low_icc_Scanner_B
original_shape_Elongation	1
original_shape_Flatness
original_shape_LeastAxisLength
original_shape_MajorAxisLength
original_shape_Maximum2DDiameterColumn
original_shape_Maximum2DDiameterRow
original_shape_Maximum2DDiameterSlice
original_shape_Maximum3DDiameter
original_shape_MeshVolume
original_shape_MinorAxisLength
original_shape_Sphericity
original_shape_SurfaceArea
original_shape_SurfaceVolumeRatio
original_shape_VoxelVolume
original_firstorder_10Percentile
original_firstorder_90Percentile
original_firstorder_Energy
original_firstorder_Entropy
original_firstorder_InterquartileRange
original_firstorder_Kurtosis	1	1
original_firstorder_Maximum
original_firstorder_MeanAbsoluteDeviation
original_firstorder_Mean
original_firstorder_Median
original_firstorder_Minimum	1	1
original_firstorder_Range
original_firstorder_RobustMeanAbsoluteDeviation
original_firstorder_RootMeanSquared
original_firstorder_Skewness	1	1
original_firstorder_TotalEnergy
original_firstorder_Uniformity
original_firstorder_Variance
original_glcm_Autocorrelation	1	1
original_glcm_ClusterProminence		1
original_glcm_ClusterShade	1	1
original_glcm_ClusterTendency
original_glcm_Contrast
original_glcm_Correlation		1
original_glcm_DifferenceAverage
original_glcm_DifferenceEntropy
original_glcm_DifferenceVariance
original_glcm_Id
original_glcm_Idm
original_glcm_Idmn	1	1
original_glcm_Idn	1	1
original_glcm_Imc1
original_glcm_Imc2
original_glcm_InverseVariance
original_glcm_JointAverage	1	1
original_glcm_JointEnergy
original_glcm_JointEntropy
original_glcm_MCC
original_glcm_MaximumProbability
original_glcm_SumAverage	1	1
original_glcm_SumEntropy
original_glcm_SumSquares
original_glrlm_GrayLevelNonUniformity
original_glrlm_GrayLevelNonUniformityNormalized
original_glrlm_GrayLevelVariance
original_glrlm_HighGrayLevelRunEmphasis	1	1
original_glrlm_LongRunEmphasis
original_glrlm_LongRunHighGrayLevelEmphasis	1	1
original_glrlm_LongRunLowGrayLevelEmphasis	1	1
original_glrlm_LowGrayLevelRunEmphasis	1	1
original_glrlm_RunEntropy
original_glrlm_RunLengthNonUniformity
original_glrlm_RunLengthNonUniformityNormalized
original_glrlm_RunPercentage
original_glrlm_RunVariance
original_glrlm_ShortRunEmphasis
original_glrlm_ShortRunHighGrayLevelEmphasis		1
original_glrlm_ShortRunLowGrayLevelEmphasis	1	1
original_glszm_GrayLevelNonUniformity
original_glszm_GrayLevelNonUniformityNormalized
original_glszm_GrayLevelVariance
original_glszm_HighGrayLevelZoneEmphasis		1
original_glszm_LargeAreaEmphasis
original_glszm_LargeAreaHighGrayLevelEmphasis	1
original_glszm_LargeAreaLowGrayLevelEmphasis	1
original_glszm_LowGrayLevelZoneEmphasis	1	1
original_glszm_SizeZoneNonUniformity
original_glszm_SizeZoneNonUniformityNormalized	1	1
original_glszm_SmallAreaEmphasis	1
original_glszm_SmallAreaHighGrayLevelEmphasis
original_glszm_SmallAreaLowGrayLevelEmphasis	1	1
original_glszm_ZoneEntropy
original_glszm_ZonePercentage
original_glszm_ZoneVariance
original_gldm_DependenceEntropy
original_gldm_DependenceNonUniformity
original_gldm_DependenceNonUniformityNormalized
original_gldm_DependenceVariance
original_gldm_GrayLevelNonUniformity
original_gldm_GrayLevelVariance
original_gldm_HighGrayLevelEmphasis	1	1
original_gldm_LargeDependenceEmphasis
original_gldm_LargeDependenceHighGrayLevelEmphasis	1	1
original_gldm_LargeDependenceLowGrayLevelEmphasis	1	1
original_gldm_LowGrayLevelEmphasis	1	1
original_gldm_SmallDependenceEmphasis
original_gldm_SmallDependenceHighGrayLevelEmphasis
original_gldm_SmallDependenceLowGrayLevelEmphasis		1
original_ngtdm_Busyness
original_ngtdm_Coarseness
original_ngtdm_Complexity
original_ngtdm_Contrast
original_ngtdm_Strength
To assess reproducibility by other readers, we tested features for inter-reader agreement separately for each scanner by calculating intraclass correlation coefficients (ICCs) (absolute agreement, two-way mixed-effects model) using the psych package for R. Features with an ICC below 0.8 were excluded from further analysis. Of all features from the dataset of scanner A, 25 showed an ICC below 0.8.…
