# Supplementary material for: CT radiomics to predict Deauville score 4 positive and negative Hodgkin lymphoma manifestations
Source: Sci Rep. 2022 Nov 21;12:20008. doi: 10.1038/s41598-022-24227-0 (PMC9678888; doi:10.1038/s41598-022-24227-0)
Supplement: Supplementary file 1 — Supplementary Information. [file 41598_2022_24227_MOESM1_ESM.zip › S6a_Feature_reduction_Scanner_A.xlsx]

## Sheet: FEATURE REDUCTION SCANNER A
(please also note comment of this cell)	features correlating more than 95%	minimum redundancy maximum relevance 20	minimum redundancy maximum relevance 10	recursive feature elimination
shape_Elongation
shape_Flatness	1
shape_LeastAxisLength	1
shape_MajorAxisLength
shape_Maximum2DDiameterColumn	1
shape_Maximum2DDiameterRow	1
shape_Maximum2DDiameterSlice	1	1	1	1
shape_Maximum3DDiameter	1
shape_MeshVolume
shape_MinorAxisLength	1
shape_Sphericity	1
shape_SurfaceArea		1		1
shape_SurfaceVolumeRatio	1
shape_VoxelVolume
firstorder_10Percentile	1
firstorder_90Percentile	1
firstorder_Energy
firstorder_Entropy
firstorder_InterquartileRange
firstorder_Kurtosis
firstorder_Maximum	1
firstorder_MeanAbsoluteDeviation
firstorder_Mean				1
firstorder_Median	1	1	1	1
firstorder_Minimum
firstorder_Range	1
firstorder_RobustMeanAbsoluteDeviation
firstorder_RootMeanSquared		1		1
firstorder_Skewness
firstorder_TotalEnergy	1	1
firstorder_Uniformity
firstorder_Variance	1
glcm_Autocorrelation
glcm_ClusterProminence	1	1	1
glcm_ClusterShade
glcm_ClusterTendency
glcm_Contrast
glcm_Correlation	1	1
glcm_DifferenceAverage
glcm_DifferenceEntropy
glcm_DifferenceVariance
glcm_Id
glcm_Idm
glcm_Idmn
glcm_Idn
glcm_Imc1		1	1
glcm_Imc2	1
glcm_InverseVariance	1
glcm_JointAverage
glcm_JointEnergy
glcm_JointEntropy
glcm_MCC	1
glcm_MaximumProbability
glcm_SumAverage
glcm_SumEntropy
glcm_SumSquares
glrlm_GrayLevelNonUniformity		1	1
glrlm_GrayLevelNonUniformityNormalized
glrlm_GrayLevelVariance
glrlm_HighGrayLevelRunEmphasis
glrlm_LongRunEmphasis
glrlm_LongRunHighGrayLevelEmphasis
glrlm_LongRunLowGrayLevelEmphasis
glrlm_LowGrayLevelRunEmphasis
glrlm_RunEntropy	1
glrlm_RunLengthNonUniformity	1
glrlm_RunLengthNonUniformityNormalized
glrlm_RunPercentage
glrlm_RunVariance
glrlm_ShortRunEmphasis
glrlm_ShortRunHighGrayLevelEmphasis		1
glrlm_ShortRunLowGrayLevelEmphasis
glszm_GrayLevelNonUniformity
glszm_GrayLevelNonUniformityNormalized	1
glszm_GrayLevelVariance
glszm_HighGrayLevelZoneEmphasis
glszm_LargeAreaEmphasis	1	1	1
glszm_LargeAreaHighGrayLevelEmphasis
glszm_LargeAreaLowGrayLevelEmphasis
glszm_LowGrayLevelZoneEmphasis
glszm_SizeZoneNonUniformity	1	1
glszm_SizeZoneNonUniformityNormalized
glszm_SmallAreaEmphasis
glszm_SmallAreaHighGrayLevelEmphasis		1
glszm_SmallAreaLowGrayLevelEmphasis
glszm_ZoneEntropy	1
glszm_ZonePercentage	1
glszm_ZoneVariance		1	1
gldm_DependenceEntropy	1
gldm_DependenceNonUniformity
gldm_DependenceNonUniformityNormalized
gldm_DependenceVariance	1
gldm_GrayLevelNonUniformity
gldm_GrayLevelVariance
gldm_HighGrayLevelEmphasis
gldm_LargeDependenceEmphasis	1
gldm_LargeDependenceHighGrayLevelEmphasis
gldm_LargeDependenceLowGrayLevelEmphasis
gldm_LowGrayLevelEmphasis
gldm_SmallDependenceEmphasis
gldm_SmallDependenceHighGrayLevelEmphasis		1
gldm_SmallDependenceLowGrayLevelEmphasis	1	1	1
ngtdm_Busyness	1	1
ngtdm_Coarseness	1	1	1
ngtdm_Complexity	1	1	1
ngtdm_Contrast	1
ngtdm_Strength	1	1
