# Supplementary material for: CT radiomics to predict Deauville score 4 positive and negative Hodgkin lymphoma manifestations
Source: Sci Rep. 2022 Nov 21;12:20008. doi: 10.1038/s41598-022-24227-0 (PMC9678888; doi:10.1038/s41598-022-24227-0)
Supplement: Supplementary file 1 — Supplementary Information. [file 41598_2022_24227_MOESM1_ESM.zip › S6b_Feature_reduction_Scanner_B.xlsx]

## Sheet: FEATURE REDUCTION SCANNER B
(please also note comment of this cell)	features correlating more than 95%	minimum redundancy maximum relevance 20	minimum redundancy maximum relevance 10	recursive feature elimination
shape_Elongation	1	1
shape_Flatness	1	1	1	1
shape_LeastAxisLength	1
shape_MajorAxisLength
shape_Maximum2DDiameterColumn
shape_Maximum2DDiameterRow	1	1	1
shape_Maximum2DDiameterSlice
shape_Maximum3DDiameter	1
shape_MeshVolume
shape_MinorAxisLength	1
shape_Sphericity	1			1
shape_SurfaceArea
shape_SurfaceVolumeRatio	1	1
shape_VoxelVolume
firstorder_10Percentile	1	1
firstorder_90Percentile	1			1
firstorder_Energy		1
firstorder_Entropy
firstorder_InterquartileRange
firstorder_Kurtosis
firstorder_Maximum	1			1
firstorder_MeanAbsoluteDeviation
firstorder_Mean		1	1	1
firstorder_Median	1	1	1	1
firstorder_Minimum
firstorder_Range	1
firstorder_RobustMeanAbsoluteDeviation
firstorder_RootMeanSquared		1		1
firstorder_Skewness
firstorder_TotalEnergy	1
firstorder_Uniformity
firstorder_Variance	1
glcm_Autocorrelation
glcm_ClusterProminence
glcm_ClusterShade
glcm_ClusterTendency
glcm_Contrast	1	1	1
glcm_Correlation
glcm_DifferenceAverage
glcm_DifferenceEntropy				1
glcm_DifferenceVariance				1
glcm_Id				1
glcm_Idm
glcm_Idmn
glcm_Idn
glcm_Imc1		1
glcm_Imc2	1
glcm_InverseVariance	1
glcm_JointAverage
glcm_JointEnergy
glcm_JointEntropy
glcm_MCC
glcm_MaximumProbability
glcm_SumAverage
glcm_SumEntropy
glcm_SumSquares
glrlm_GrayLevelNonUniformity		1
glrlm_GrayLevelNonUniformityNormalized
glrlm_GrayLevelVariance
glrlm_HighGrayLevelRunEmphasis
glrlm_LongRunEmphasis
glrlm_LongRunHighGrayLevelEmphasis
glrlm_LongRunLowGrayLevelEmphasis
glrlm_LowGrayLevelRunEmphasis
glrlm_RunEntropy	1
glrlm_RunLengthNonUniformity		1	1
glrlm_RunLengthNonUniformityNormalized
glrlm_RunPercentage
glrlm_RunVariance
glrlm_ShortRunEmphasis
glrlm_ShortRunHighGrayLevelEmphasis
glrlm_ShortRunLowGrayLevelEmphasis
glszm_GrayLevelNonUniformity		1	1
glszm_GrayLevelNonUniformityNormalized	1
glszm_GrayLevelVariance	1
glszm_HighGrayLevelZoneEmphasis
glszm_LargeAreaEmphasis		1
glszm_LargeAreaHighGrayLevelEmphasis		1	1
glszm_LargeAreaLowGrayLevelEmphasis	1
glszm_LowGrayLevelZoneEmphasis
glszm_SizeZoneNonUniformity		1
glszm_SizeZoneNonUniformityNormalized
glszm_SmallAreaEmphasis	1	1	1
glszm_SmallAreaHighGrayLevelEmphasis	1
glszm_SmallAreaLowGrayLevelEmphasis
glszm_ZoneEntropy	1
glszm_ZonePercentage	1
glszm_ZoneVariance
gldm_DependenceEntropy	1
gldm_DependenceNonUniformity		1	1
gldm_DependenceNonUniformityNormalized	1
gldm_DependenceVariance	1
gldm_GrayLevelNonUniformity
gldm_GrayLevelVariance
gldm_HighGrayLevelEmphasis
gldm_LargeDependenceEmphasis	1
gldm_LargeDependenceHighGrayLevelEmphasis
gldm_LargeDependenceLowGrayLevelEmphasis
gldm_LowGrayLevelEmphasis
gldm_SmallDependenceEmphasis
gldm_SmallDependenceHighGrayLevelEmphasis
gldm_SmallDependenceLowGrayLevelEmphasis
ngtdm_Busyness
ngtdm_Coarseness
ngtdm_Complexity	1
ngtdm_Contrast	1
ngtdm_Strength	1	1
